# Supplementary material for: 5-Cyclo­pentyl-2-(4-fluoro­phen­yl)-3-methyl­sulfinyl-1-benzofuran
Source: Acta Crystallogr Sect E Struct Rep Online. 2011 Sep 14;67(Pt 10):o2591. doi: 10.1107/S1600536811036087 (PMC3201219; doi:10.1107/S1600536811036087)
Supplement: Supplementary file 1 [file e-67-o2591-sup1.cif]

##############################################################################
#                                                                            #
# This CIF contains the data in a paper accepted for publication in          #
# Acta Crystallographica Section E. It conforms to the requirements of       #
# Notes for Authors for Acta Crystallographica Section E, and has been       #
# peer reviewed under the auspices of the IUCr Commission on Journals.       #
#                                                                            #
# Full details of the Crystallographic Information File format               #
# are given in the paper "The Crystallographic Information File (CIF):       #
# a New Standard Archive File for Crystallography" by S. R. Hall, F. H.      #
# Allen and I. D. Brown [Acta Cryst. (1991), A47, 655-685].                  #
#                                                                            #
# The current version of the core CIF dictionary is obtainable from          #
# ftp://ftp.iucr.org/pub/cif_core.dic.                                       #
#                                                                            #
# Software is freely available for graphical display of the structure(s)     #
# in this CIF. For information consult the CIF software page                 #
# http://www.iucr.org/resources/cif/software.                                #
#                                                                            #
# This file may be used for bona fide research purposes within the           #
# scientific community so long as proper attribution is given to the journal # 
# article from which it was obtained.                                        #
#                                                                            #
##############################################################################
data_I
_audit_creation_method     'form.cif (version 2.0)'
_journal_data_validation_number     ?
_journal_date_recd_electronic     2011-08-10
_journal_date_accepted     2011-09-05
_journal_name_full     'Acta Crystallographica, Section E'
_journal_year     2011
_journal_volume     67
_journal_issue     10
_journal_page_first     o2591
_journal_page_last     o2591
_journal_paper_category     QO
_journal_coeditor_code     GK2398
_publ_contact_author_name     'Prof. Uk Lee'
_publ_contact_author_address
;
 Department of Chemistry, Pukyong National University, 599-1 Daeyeon 3-dong
 Nam-gu, Busan 608-737, Republic of Korea
;
_publ_contact_author_email     'uklee@pknu.ac.kr'
_publ_contact_author_fax     '+82-51-629-5583'
_publ_contact_author_phone     '+82-51-629-5596'
_publ_section_title
;
5-Cyclopentyl-2-(4-fluorophenyl)-3-methylsulfinyl-1-benzofuran
;
loop_
    _publ_author_name
    _publ_author_address
    'Seo, Pil Ja'
;
 Department of Chemistry, Dongeui University, San 24 Kaya-dong Busanjin-gu,
 Busan 614-714, Republic of Korea
;
    'Choi, Hong Dae'
;
 Department of Chemistry, Dongeui University, San 24 Kaya-dong Busanjin-gu,
 Busan 614-714, Republic of Korea
;
    'Son, Byeng Wha'
;
 Department of Chemistry, Pukyong National University, 599-1 Daeyeon 3-dong
 Nam-gu, Busan 608-737, Republic of Korea
;
    'Lee, Uk'
;
 Department of Chemistry, Pukyong National University, 599-1 Daeyeon 3-dong
 Nam-gu, Busan 608-737, Republic of Korea
;
_publ_section_synopsis     .
_chemical_name_systematic
;
5-Cyclopentyl-2-(4-fluorophenyl)-3-methylsulfinyl-1-benzofuran
;
_chemical_name_common     ?
_chemical_formula_moiety     'C20 H19 F O2 S'
_chemical_formula_sum     'C20 H19 F O2 S'
_chemical_formula_iupac     'C20 H19 F O2 S'
_chemical_formula_weight     342.41
_chemical_melting_point     ?
_symmetry_cell_setting     orthorhombic
_symmetry_space_group_name_H-M     'F d d 2 '
_symmetry_space_group_name_Hall     'F 2 -2d'
loop_
    _symmetry_equiv_pos_as_xyz
    'x, y, z'
    '-x, -y, z'
    '-x+1/4, y+1/4, z+1/4'
    'x+3/4, -y+3/4, z+1/4'
    'x, y+1/2, z+1/2'
    '-x, -y+1/2, z+1/2'
    '-x+1/4, y+3/4, z+3/4'
    'x+3/4, -y+5/4, z+3/4'
    'x+1/2, y, z+1/2'
    '-x+1/2, -y, z+1/2'
    '-x+3/4, y+1/4, z+3/4'
    'x+5/4, -y+3/4, z+3/4'
    'x+1/2, y+1/2, z'
    '-x+1/2, -y+1/2, z'
    '-x+3/4, y+3/4, z+1/4'
    'x+5/4, -y+5/4, z+1/4'
_cell_length_a     20.0254(13)
_cell_length_b     33.197(2)
_cell_length_c     10.0233(7)
_cell_angle_alpha     90.00
_cell_angle_beta     90.00
_cell_angle_gamma     90.00
_cell_volume     6663.3(8)
_cell_formula_units_Z     16
_cell_measurement_reflns_used     6619
_cell_measurement_theta_min     2.35
_cell_measurement_theta_max     27.67
_cell_measurement_temperature     173(2)
_exptl_crystal_description     'block'
_exptl_crystal_colour     'colourless'
_exptl_crystal_size_max     0.35
_exptl_crystal_size_mid     0.26
_exptl_crystal_size_min     0.19
_exptl_crystal_density_diffrn     1.365
_exptl_crystal_density_meas     ?
_exptl_crystal_density_method     'not measured'
_exptl_crystal_F_000     2880
_exptl_absorpt_coefficient_mu     0.214
_exptl_absorpt_correction_type     multi-scan
_exptl_absorpt_process_details     '(SADABS; Bruker, 2009)'
_exptl_absorpt_correction_T_min     0.9295
_exptl_absorpt_correction_T_max     0.9611
_exptl_special_details     ?
_diffrn_ambient_temperature     173(2)
_diffrn_radiation_type     MoK\a
_diffrn_radiation_wavelength     0.71073
_diffrn_radiation_source     'rotating anode'
_diffrn_radiation_monochromator     'graphite multilayer'
_diffrn_measurement_device_type     'Bruker SMART APEXII CCD'
_diffrn_measurement_method     '\f and \w scans'
_diffrn_detector_area_resol_mean     10.0
_diffrn_reflns_number     16962
_diffrn_reflns_av_R_equivalents     0.0340
_diffrn_reflns_av_sigmaI/netI     0.0280
_diffrn_reflns_theta_min     2.35
_diffrn_reflns_theta_max     28.30
_diffrn_reflns_theta_full     28.30
_diffrn_measured_fraction_theta_max     0.999
_diffrn_measured_fraction_theta_full     0.999
_diffrn_reflns_limit_h_min     -26
_diffrn_reflns_limit_h_max     23
_diffrn_reflns_limit_k_min     -44
_diffrn_reflns_limit_k_max     42
_diffrn_reflns_limit_l_min     -13
_diffrn_reflns_limit_l_max     13
_diffrn_standards_number     0
_refine_special_details
;
 Refinement of F^2^ against ALL reflections.  The weighted R-factor wR and
 goodness of fit S are based on F^2^, conventional R-factors R are based
 on F, with F set to zero for negative F^2^. The threshold expression of
 F^2^ > 2sigma(F^2^) is used only for calculating R-factors(gt) etc. and is
 not relevant to the choice of reflections for refinement.  R-factors based
 on F^2^ are statistically about twice as large as those based on F, and R-
 factors based on ALL data will be even larger.
;
_reflns_number_total     4136
_reflns_number_gt     3915
_reflns_threshold_expression     I>2\s(I)
_refine_ls_structure_factor_coef     Fsqd
_refine_ls_matrix_type     full
_refine_ls_R_factor_all     0.0440
_refine_ls_R_factor_gt     0.0414
_refine_ls_wR_factor_gt     0.1040
_refine_ls_wR_factor_ref     0.1061
_refine_ls_goodness_of_fit_ref     1.057
_refine_ls_restrained_S_all     1.056
_refine_ls_number_reflns     4136
_refine_ls_number_parameters     223
_refine_ls_number_restraints     96
_refine_ls_hydrogen_treatment     constr
_refine_ls_weighting_scheme     calc
_refine_ls_weighting_details
         'calc w=1/[\s^2^(Fo^2^)+(0.0576P)^2^+8.9505P] where P=(Fo^2^+2Fc^2^)/3'
_atom_sites_solution_hydrogens     difmap
_atom_sites_solution_primary     direct
_atom_sites_solution_secondary     difmap
_refine_ls_shift/su_max     0.000
_refine_ls_shift/su_mean     0.000
_refine_diff_density_max     0.484
_refine_diff_density_min     -0.368
_refine_ls_extinction_method     none
_refine_ls_extinction_coef     ?
_refine_ls_abs_structure_details     'Flack (1983), 1949 Friedel pairs'
_refine_ls_abs_structure_Flack     0.15(7)
loop_
    _atom_type_symbol
    _atom_type_description
    _atom_type_scat_dispersion_real
    _atom_type_scat_dispersion_imag
    _atom_type_scat_source
    'C' 'C' 0.0033 0.0016
                         'International Tables Vol C Tables 4.2.6.8 and 6.1.1.4'
    'H' 'H' 0.0000 0.0000
                         'International Tables Vol C Tables 4.2.6.8 and 6.1.1.4'
    'O' 'O' 0.0106 0.0060
                         'International Tables Vol C Tables 4.2.6.8 and 6.1.1.4'
    'F' 'F' 0.0171 0.0103
                         'International Tables Vol C Tables 4.2.6.8 and 6.1.1.4'
    'S' 'S' 0.1246 0.1234
                         'International Tables Vol C Tables 4.2.6.8 and 6.1.1.4'
_computing_data_collection     '<i>APEX2</i> (Bruker, 2009)'
_computing_cell_refinement     '<i>SAINT</i> (Bruker, 2009)'
_computing_data_reduction     '<i>SAINT</i> (Bruker, 2009)'
_computing_structure_solution     '<i>SHELXS97</i> (Sheldrick, 2008)'
_computing_structure_refinement     '<i>SHELXL97</i> (Sheldrick, 2008)'
_computing_molecular_graphics
        '<i>ORTEP-3</i> (Farrugia, 1997) and <i>DIAMOND</i> (Brandenburg, 1998)'
_computing_publication_material     '<i>SHELXL97</i> (Sheldrick, 2008)'
loop_
    _atom_site_type_symbol
    _atom_site_label
    _atom_site_fract_x
    _atom_site_fract_y
    _atom_site_fract_z
    _atom_site_U_iso_or_equiv
    _atom_site_adp_type
    _atom_site_calc_flag
    _atom_site_refinement_flags
    _atom_site_occupancy
    _atom_site_symmetry_multiplicity
    _atom_site_disorder_assembly
    _atom_site_disorder_group
    S S1 0.28603(2) 0.120706(14) 0.30091(12) 0.02721(11) Uani d U 1 2 . .
    F F1 0.22523(7) 0.07977(4) -0.34573(18) 0.0441(3) Uani d U 1 2 . .
    O O1 0.31307(7) 0.21374(4) 0.06022(18) 0.0312(3) Uani d U 1 2 . .
    O O2 0.33631(8) 0.11882(5) 0.4113(2) 0.0370(4) Uani d U 1 2 . .
    C C1 0.29639(10) 0.16799(6) 0.2227(2) 0.0262(4) Uani d U 1 2 . .
    C C2 0.32275(10) 0.20417(6) 0.2840(2) 0.0290(4) Uani d U 1 2 . .
    C C3 0.34184(12) 0.21599(7) 0.4113(2) 0.0357(5) Uani d U 1 2 . .
    H H3 0.3357 0.1984 0.4851 0.043 Uiso calc R 1 2 . .
    C C4 0.37027(13) 0.25424(8) 0.4294(3) 0.0404(5) Uani d U 1 2 A .
    C C5 0.37902(12) 0.27952(7) 0.3188(3) 0.0396(5) Uani d U 1 2 . .
    H H5 0.3988 0.3052 0.3320 0.048 Uiso calc R 1 2 . .
    C C6 0.36010(12) 0.26866(7) 0.1916(3) 0.0374(5) Uani d U 1 2 . .
    H H6 0.3658 0.2862 0.1175 0.045 Uiso calc R 1 2 . .
    C C7 0.33230(11) 0.23083(6) 0.1784(2) 0.0305(4) Uani d U 1 2 . .
    C C8 0.29208(10) 0.17501(6) 0.0893(2) 0.0274(4) Uani d U 1 2 . .
    C C9 0.39134(15) 0.26922(8) 0.5643(3) 0.0533(7) Uani d DU 1 2 . .
    H H9A 0.4160 0.2951 0.5521 0.064 Uiso calc PR 0.617(7) 2 A 1
    H H9B 0.4273 0.2883 0.5361 0.064 Uiso calc PR 0.383(7) 2 A 2
    C C10A 0.33241(16) 0.27685(18) 0.6576(2) 0.0594(11) Uani d PDU 0.617(7) 2 A
                                                                               1
    H H10A 0.3050 0.2997 0.6255 0.071 Uiso calc PR 0.617(7) 2 A 1
    H H10B 0.3038 0.2526 0.6644 0.071 Uiso calc PR 0.617(7) 2 A 1
    C C10B 0.3491(5) 0.2980(3) 0.64769(16) 0.0594(11) Uani d PDU 0.383(7) 2 A 2
    H H10C 0.3011 0.2945 0.6278 0.071 Uiso calc PR 0.383(7) 2 A 2
    H H10D 0.3617 0.3263 0.6298 0.071 Uiso calc PR 0.383(7) 2 A 2
    C C11 0.3643(2) 0.28668(11) 0.79210(19) 0.0710(10) Uani d DU 1 2 . .
    H H11A 0.3745 0.3158 0.7992 0.085 Uiso calc PR 0.617(7) 2 A 1
    H H11B 0.3346 0.2789 0.8667 0.085 Uiso calc PR 0.617(7) 2 A 1
    H H11C 0.3704 0.3113 0.8466 0.085 Uiso calc PR 0.383(7) 2 A 2
    H H11D 0.3269 0.2709 0.8301 0.085 Uiso calc PR 0.383(7) 2 A 2
    C C12 0.42736(18) 0.26191(9) 0.7924(3) 0.0585(7) Uani d U 1 2 A .
    H H12A 0.4253 0.2407 0.8618 0.070 Uiso calc R 1 2 . .
    H H12B 0.4669 0.2791 0.8092 0.070 Uiso calc R 1 2 . .
    C C13 0.4306(2) 0.24326(13) 0.6533(4) 0.0819(13) Uani d U 1 2 A .
    H H13A 0.4775 0.2418 0.6223 0.098 Uiso calc R 1 2 . .
    H H13B 0.4118 0.2157 0.6546 0.098 Uiso calc R 1 2 . .
    C C14 0.27300(10) 0.15066(6) -0.0241(2) 0.0271(4) Uani d U 1 2 . .
    C C15 0.22789(11) 0.11913(7) -0.0111(2) 0.0312(4) Uani d U 1 2 . .
    H H15 0.2076 0.1141 0.0730 0.037 Uiso calc R 1 2 . .
    C C16 0.21211(11) 0.09501(7) -0.1192(2) 0.0338(4) Uani d U 1 2 . .
    H H16 0.1819 0.0731 -0.1099 0.041 Uiso calc R 1 2 . .
    C C17 0.24099(11) 0.10340(7) -0.2402(2) 0.0318(4) Uani d U 1 2 . .
    C C18 0.28529(11) 0.13457(7) -0.2591(2) 0.0349(5) Uani d U 1 2 . .
    H H18 0.3042 0.1397 -0.3443 0.042 Uiso calc R 1 2 . .
    C C19 0.30136(11) 0.15821(7) -0.1500(2) 0.0326(4) Uani d U 1 2 . .
    H H19 0.3320 0.1798 -0.1602 0.039 Uiso calc R 1 2 . .
    C C20 0.20733(10) 0.13041(8) 0.3791(3) 0.0356(5) Uani d U 1 2 . .
    H H20A 0.1952 0.1075 0.4359 0.053 Uiso calc R 1 2 . .
    H H20B 0.1730 0.1342 0.3105 0.053 Uiso calc R 1 2 . .
    H H20C 0.2107 0.1548 0.4337 0.053 Uiso calc R 1 2 . .
loop_
    _atom_site_aniso_label
    _atom_site_aniso_U_11
    _atom_site_aniso_U_22
    _atom_site_aniso_U_33
    _atom_site_aniso_U_12
    _atom_site_aniso_U_13
    _atom_site_aniso_U_23
    S1 0.0302(2) 0.0261(2) 0.0254(2) 0.00067(19) -0.00003(18) 0.00238(18)
    F1 0.0492(8) 0.0511(8) 0.0321(7) -0.0062(6) -0.0020(6) -0.0098(6)
    O1 0.0371(8) 0.0276(7) 0.0290(7) -0.0008(6) 0.0008(6) 0.0027(6)
    O2 0.0312(8) 0.0433(9) 0.0365(8) 0.0021(7) -0.0056(6) 0.0111(7)
    C1 0.0253(9) 0.0257(9) 0.0277(9) 0.0004(7) 0.0014(8) 0.0018(7)
    C2 0.0262(9) 0.0265(9) 0.0344(10) 0.0029(7) 0.0022(8) -0.0022(7)
    C3 0.0411(12) 0.0342(11) 0.0319(10) -0.0022(9) 0.0019(9) -0.0036(9)
    C4 0.0419(13) 0.0368(11) 0.0425(12) -0.0004(9) 0.0001(10) -0.0133(9)
    C5 0.0400(12) 0.0279(10) 0.0510(14) -0.0023(9) 0.0008(10) -0.0085(10)
    C6 0.0383(12) 0.0247(9) 0.0492(13) 0.0006(8) 0.0032(10) 0.0004(8)
    C7 0.0301(10) 0.0277(9) 0.0336(10) 0.0036(8) 0.0002(7) -0.0022(8)
    C8 0.0239(9) 0.0288(9) 0.0294(10) 0.0018(7) 0.0029(7) 0.0033(7)
    C9 0.0850(19) 0.0369(11) 0.0381(11) -0.0150(12) 0.0014(12) -0.0100(10)
    C10A 0.086(2) 0.053(3) 0.0391(13) 0.0215(19) -0.0073(13) 0.0017(14)
    C10B 0.086(2) 0.053(3) 0.0391(13) 0.0215(19) -0.0073(13) 0.0017(14)
    C11 0.108(3) 0.071(2) 0.0337(10) 0.0304(18) -0.0064(14) -0.0035(12)
    C12 0.087(2) 0.0503(15) 0.0382(13) 0.0047(14) -0.0166(15) 0.0034(12)
    C13 0.086(3) 0.096(3) 0.064(2) 0.046(2) -0.032(2) -0.032(2)
    C14 0.0247(9) 0.0303(9) 0.0261(9) 0.0018(7) -0.0001(7) 0.0017(7)
    C15 0.0275(10) 0.0405(11) 0.0256(10) -0.0026(8) 0.0026(8) -0.0002(8)
    C16 0.0300(10) 0.0366(11) 0.0348(11) -0.0049(8) -0.0005(8) -0.0014(9)
    C17 0.0287(10) 0.0396(11) 0.0271(10) 0.0032(8) -0.0026(8) -0.0040(8)
    C18 0.0359(11) 0.0436(12) 0.0253(10) 0.0000(9) 0.0018(8) 0.0016(9)
    C19 0.0324(11) 0.0368(10) 0.0284(9) -0.0028(8) 0.0031(8) 0.0054(8)
    C20 0.0258(10) 0.0486(12) 0.0324(11) -0.0019(9) 0.0010(8) 0.0075(9)
_geom_special_details
;
 All esds (except the esd in the dihedral angle between two l.s. planes)
 are estimated using the full covariance matrix.  The cell esds are taken
 into account individually in the estimation of esds in distances, angles
 and torsion angles; correlations between esds in cell parameters are only
 used when they are defined by crystal symmetry.  An approximate (isotropic)
 treatment of cell esds is used for estimating esds involving l.s. planes.
;
loop_
    _geom_bond_atom_site_label_1
    _geom_bond_atom_site_label_2
    _geom_bond_site_symmetry_2
    _geom_bond_distance
    _geom_bond_publ_flag
    S1 O2 . 1.4973(16) ?
    S1 C1 . 1.767(2) ?
    S1 C20 . 1.789(2) ?
    F1 C17 . 1.354(2) ?
    O1 C7 . 1.369(3) ?
    O1 C8 . 1.384(2) ?
    C1 C8 . 1.360(3) ?
    C1 C2 . 1.449(3) ?
    C2 C3 . 1.388(3) ?
    C2 C7 . 1.393(3) ?
    C3 C4 . 1.403(3) ?
    C3 H3 . 0.9500 ?
    C4 C5 . 1.402(4) ?
    C4 C9 . 1.501(4) ?
    C5 C6 . 1.378(4) ?
    C5 H5 . 0.9500 ?
    C6 C7 . 1.380(3) ?
    C6 H6 . 0.9500 ?
    C8 C14 . 1.447(3) ?
    C9 C13 . 1.469(5) ?
    C9 C10B . 1.5249(14) ?
    C9 C10A . 1.5272(14) ?
    C9 H9A . 1.0000 ?
    C9 H9B . 1.0000 ?
    C10A C11 . 1.5266(14) ?
    C10A H10A . 0.9900 ?
    C10A H10B . 0.9900 ?
    C10B C11 . 1.5258(14) ?
    C10B H10C . 0.9900 ?
    C10B H10D . 0.9900 ?
    C11 C12 . 1.507(5) ?
    C11 H11A . 0.9900 ?
    C11 H11B . 0.9900 ?
    C11 H11C . 0.9900 ?
    C11 H11D . 0.9900 ?
    C12 C13 . 1.527(4) ?
    C12 H12A . 0.9900 ?
    C12 H12B . 0.9900 ?
    C13 H13A . 0.9900 ?
    C13 H13B . 0.9900 ?
    C14 C15 . 1.389(3) ?
    C14 C19 . 1.406(3) ?
    C15 C16 . 1.384(3) ?
    C15 H15 . 0.9500 ?
    C16 C17 . 1.373(3) ?
    C16 H16 . 0.9500 ?
    C17 C18 . 1.376(3) ?
    C18 C19 . 1.384(3) ?
    C18 H18 . 0.9500 ?
    C19 H19 . 0.9500 ?
    C20 H20A . 0.9800 ?
    C20 H20B . 0.9800 ?
    C20 H20C . 0.9800 ?
loop_
    _geom_angle_atom_site_label_1
    _geom_angle_atom_site_label_2
    _geom_angle_atom_site_label_3
    _geom_angle_site_symmetry_1
    _geom_angle_site_symmetry_3
    _geom_angle
    _geom_angle_publ_flag
    O2 S1 C1 . . 106.63(9) ?
    O2 S1 C20 . . 106.03(10) ?
    C1 S1 C20 . . 97.93(10) ?
    C7 O1 C8 . . 106.75(15) ?
    C8 C1 C2 . . 107.34(18) ?
    C8 C1 S1 . . 125.54(16) ?
    C2 C1 S1 . . 126.22(16) ?
    C3 C2 C7 . . 118.73(19) ?
    C3 C2 C1 . . 136.4(2) ?
    C7 C2 C1 . . 104.73(18) ?
    C2 C3 C4 . . 119.1(2) ?
    C2 C3 H3 . . 120.4 ?
    C4 C3 H3 . . 120.4 ?
    C5 C4 C3 . . 119.3(2) ?
    C5 C4 C9 . . 118.6(2) ?
    C3 C4 C9 . . 122.0(2) ?
    C6 C5 C4 . . 122.7(2) ?
    C6 C5 H5 . . 118.6 ?
    C4 C5 H5 . . 118.6 ?
    C5 C6 C7 . . 116.0(2) ?
    C5 C6 H6 . . 122.0 ?
    C7 C6 H6 . . 122.0 ?
    O1 C7 C6 . . 125.0(2) ?
    O1 C7 C2 . . 110.83(17) ?
    C6 C7 C2 . . 124.1(2) ?
    C1 C8 O1 . . 110.33(18) ?
    C1 C8 C14 . . 133.92(19) ?
    O1 C8 C14 . . 115.71(17) ?
    C13 C9 C4 . . 120.2(2) ?
    C13 C9 C10B . . 109.4(2) ?
    C4 C9 C10B . . 123.1(3) ?
    C13 C9 C10A . . 98.0(3) ?
    C4 C9 C10A . . 112.9(2) ?
    C13 C9 H9A . . 108.3 ?
    C4 C9 H9A . . 108.3 ?
    C10B C9 H9A . . 78.6 ?
    C10A C9 H9A . . 108.3 ?
    C13 C9 H9B . . 99.1 ?
    C4 C9 H9B . . 99.1 ?
    C10B C9 H9B . . 99.1 ?
    C10A C9 H9B . . 128.7 ?
    C11 C10A C9 . . 104.7(2) ?
    C11 C10A H10A . . 110.8 ?
    C9 C10A H10A . . 110.8 ?
    C11 C10A H10B . . 110.8 ?
    C9 C10A H10B . . 110.8 ?
    H10A C10A H10B . . 108.9 ?
    C9 C10B C11 . . 104.8(2) ?
    C9 C10B H10C . . 110.8 ?
    C11 C10B H10C . . 110.8 ?
    C9 C10B H10D . . 110.8 ?
    C11 C10B H10D . . 110.8 ?
    H10C C10B H10D . . 108.9 ?
    C12 C11 C10B . . 107.6(3) ?
    C12 C11 C10A . . 103.6(3) ?
    C12 C11 H11A . . 111.0 ?
    C10B C11 H11A . . 82.5 ?
    C10A C11 H11A . . 111.0 ?
    C12 C11 H11B . . 111.0 ?
    C10B C11 H11B . . 131.4 ?
    C10A C11 H11B . . 111.0 ?
    H11A C11 H11B . . 109.0 ?
    C12 C11 H11C . . 110.2 ?
    C10B C11 H11C . . 110.2 ?
    C10A C11 H11C . . 135.7 ?
    H11B C11 H11C . . 82.8 ?
    C12 C11 H11D . . 110.2 ?
    C10B C11 H11D . . 110.2 ?
    C10A C11 H11D . . 84.9 ?
    H11A C11 H11D . . 130.1 ?
    H11C C11 H11D . . 108.5 ?
    C11 C12 C13 . . 104.8(2) ?
    C11 C12 H12A . . 110.8 ?
    C13 C12 H12A . . 110.8 ?
    C11 C12 H12B . . 110.8 ?
    C13 C12 H12B . . 110.8 ?
    H12A C12 H12B . . 108.9 ?
    C9 C13 C12 . . 107.1(3) ?
    C9 C13 H13A . . 110.3 ?
    C12 C13 H13A . . 110.3 ?
    C9 C13 H13B . . 110.3 ?
    C12 C13 H13B . . 110.3 ?
    H13A C13 H13B . . 108.6 ?
    C15 C14 C19 . . 118.79(19) ?
    C15 C14 C8 . . 121.27(18) ?
    C19 C14 C8 . . 119.93(18) ?
    C16 C15 C14 . . 120.7(2) ?
    C16 C15 H15 . . 119.6 ?
    C14 C15 H15 . . 119.6 ?
    C17 C16 C15 . . 118.6(2) ?
    C17 C16 H16 . . 120.7 ?
    C15 C16 H16 . . 120.7 ?
    F1 C17 C16 . . 118.3(2) ?
    F1 C17 C18 . . 118.61(18) ?
    C16 C17 C18 . . 123.1(2) ?
    C17 C18 C19 . . 117.9(2) ?
    C17 C18 H18 . . 121.1 ?
    C19 C18 H18 . . 121.1 ?
    C18 C19 C14 . . 120.9(2) ?
    C18 C19 H19 . . 119.5 ?
    C14 C19 H19 . . 119.5 ?
    S1 C20 H20A . . 109.5 ?
    S1 C20 H20B . . 109.5 ?
    H20A C20 H20B . . 109.5 ?
    S1 C20 H20C . . 109.5 ?
    H20A C20 H20C . . 109.5 ?
    H20B C20 H20C . . 109.5 ?
loop_
    _geom_torsion_atom_site_label_1
    _geom_torsion_atom_site_label_2
    _geom_torsion_atom_site_label_3
    _geom_torsion_atom_site_label_4
    _geom_torsion_site_symmetry_1
    _geom_torsion_site_symmetry_2
    _geom_torsion_site_symmetry_3
    _geom_torsion_site_symmetry_4
    _geom_torsion
    _geom_torsion_publ_flag
    O2 S1 C1 C8 . . . . 141.47(18) ?
    C20 S1 C1 C8 . . . . -109.11(19) ?
    O2 S1 C1 C2 . . . . -26.3(2) ?
    C20 S1 C1 C2 . . . . 83.13(19) ?
    C8 C1 C2 C3 . . . . -176.1(2) ?
    S1 C1 C2 C3 . . . . -6.5(4) ?
    C8 C1 C2 C7 . . . . 0.1(2) ?
    S1 C1 C2 C7 . . . . 169.66(15) ?
    C7 C2 C3 C4 . . . . -0.2(3) ?
    C1 C2 C3 C4 . . . . 175.5(2) ?
    C2 C3 C4 C5 . . . . -0.3(4) ?
    C2 C3 C4 C9 . . . . 179.3(2) ?
    C3 C4 C5 C6 . . . . 0.8(4) ?
    C9 C4 C5 C6 . . . . -178.8(2) ?
    C4 C5 C6 C7 . . . . -0.7(4) ?
    C8 O1 C7 C6 . . . . 176.1(2) ?
    C8 O1 C7 C2 . . . . -1.3(2) ?
    C5 C6 C7 O1 . . . . -176.9(2) ?
    C5 C6 C7 C2 . . . . 0.2(3) ?
    C3 C2 C7 O1 . . . . 177.75(19) ?
    C1 C2 C7 O1 . . . . 0.8(2) ?
    C3 C2 C7 C6 . . . . 0.3(3) ?
    C1 C2 C7 C6 . . . . -176.7(2) ?
    C2 C1 C8 O1 . . . . -0.9(2) ?
    S1 C1 C8 O1 . . . . -170.58(14) ?
    C2 C1 C8 C14 . . . . 176.6(2) ?
    S1 C1 C8 C14 . . . . 6.9(3) ?
    C7 O1 C8 C1 . . . . 1.4(2) ?
    C7 O1 C8 C14 . . . . -176.61(17) ?
    C5 C4 C9 C13 . . . . -133.7(3) ?
    C3 C4 C9 C13 . . . . 46.8(4) ?
    C5 C4 C9 C10B . . . . 79.6(6) ?
    C3 C4 C9 C10B . . . . -100.0(6) ?
    C5 C4 C9 C10A . . . . 111.4(3) ?
    C3 C4 C9 C10A . . . . -68.1(4) ?
    C13 C9 C10A C11 . . . . 45.6(4) ?
    C4 C9 C10A C11 . . . . 173.3(3) ?
    C10B C9 C10A C11 . . . . -69.7(3) ?
    C13 C9 C10B C11 . . . . -1.6(8) ?
    C4 C9 C10B C11 . . . . 148.3(4) ?
    C10A C9 C10B C11 . . . . 69.9(3) ?
    C9 C10B C11 C12 . . . . 16.7(8) ?
    C9 C10B C11 C10A . . . . -70.0(3) ?
    C9 C10A C11 C12 . . . . -32.1(4) ?
    C9 C10A C11 C10B . . . . 69.6(3) ?
    C10B C11 C12 C13 . . . . -25.0(6) ?
    C10A C11 C12 C13 . . . . 5.7(4) ?
    C4 C9 C13 C12 . . . . -164.7(3) ?
    C10B C9 C13 C12 . . . . -13.9(6) ?
    C10A C9 C13 C12 . . . . -42.3(4) ?
    C11 C12 C13 C9 . . . . 23.9(4) ?
    C1 C8 C14 C15 . . . . 28.6(3) ?
    O1 C8 C14 C15 . . . . -154.06(19) ?
    C1 C8 C14 C19 . . . . -150.1(2) ?
    O1 C8 C14 C19 . . . . 27.3(3) ?
    C19 C14 C15 C16 . . . . 1.3(3) ?
    C8 C14 C15 C16 . . . . -177.3(2) ?
    C14 C15 C16 C17 . . . . -1.2(3) ?
    C15 C16 C17 F1 . . . . -179.84(19) ?
    C15 C16 C17 C18 . . . . 0.4(4) ?
    F1 C17 C18 C19 . . . . -179.4(2) ?
    C16 C17 C18 C19 . . . . 0.4(3) ?
    C17 C18 C19 C14 . . . . -0.3(3) ?
    C15 C14 C19 C18 . . . . -0.5(3) ?
    C8 C14 C19 C18 . . . . 178.1(2) ?
loop_
    _geom_hbond_atom_site_label_D
    _geom_hbond_atom_site_label_H
    _geom_hbond_atom_site_label_A
    _geom_hbond_site_symmetry_A
    _geom_hbond_distance_DH
    _geom_hbond_distance_HA
    _geom_hbond_distance_DA
    _geom_hbond_angle_DHA
    C20 H20B O2 8_444 0.98 2.29 3.262(3) 169.2
    C16 H16 Cg 8_444 0.95 2.53 3.365(3) 146.3
_iucr_refine_instructions_details
;
TITL 1117 IN FDD2
CELL  0.71073 20.02540 33.19680 10.02330 90.00000 90.00000 90.00000
ZERR 16  0.00130  0.00210  0.00070  0.00000  0.00000  0.00000
LATT -4
SYMM -X, -Y, Z
SYMM -X+ 0.25000, Y+ 0.25000, Z+ 0.25000
SYMM X+ 0.75000, -Y+ 0.75000, Z+ 0.25000
SFAC C H O F S
UNIT 320 304 32 16 16
TEMP -100
SIZE 0.187 0.257 0.347
L.S. 25
BOND
BOND $H
CONF
ACTA
DFIX 1.525 0.003 C11 C10A C11 C10B
DFIX -1.525 0.003 C11 C10A C11 C10B
DFIX 1.525 0.003 C9 C10A C9 C10B
DFIX -1.525 0.003 C9 C10A C9 C10B
SADI 0.001 C9 C10A C9 C10B C11 C10A C11 C10B
ISOR 0.01 C10A C10B
DELU
EQIV $1 -0.25+X, 0.25-Y, -0.25+Z
HTAB C20 O2_$1
EADP C10A C10B
MPLA 9 C1 C2 C3 C4 C5 C6 C7 O1 C8
MPLA 6 C14 C15 C16 C17 C18 C19
DELU 0.001 C9 C10A C9 C10B C11 C10A C11 C10B
FMAP 2
PLAN 20
TWIN
WGHT    0.057600    8.950500
BASF   0.15031
FVAR       0.04087   0.61663
MOLE   1
S1    5    0.286031    0.120706    0.300908    11.00000    0.03018    0.02605 =
         0.02541    0.00238   -0.00003    0.00067
F1    4    0.225234    0.079768   -0.345731    11.00000    0.04916    0.05109 =
         0.03210   -0.00976   -0.00198   -0.00616
O1    3    0.313068    0.213737    0.060223    11.00000    0.03713    0.02760 =
         0.02896    0.00267    0.00081   -0.00083
O2    3    0.336314    0.118822    0.411287    11.00000    0.03119    0.04330 =
         0.03654    0.01114   -0.00556    0.00213
C1    1    0.296386    0.167989    0.222675    11.00000    0.02532    0.02566 =
         0.02766    0.00176    0.00143    0.00036
C2    1    0.322747    0.204168    0.284011    11.00000    0.02623    0.02649 =
         0.03436   -0.00218    0.00219    0.00287
C3    1    0.341840    0.215991    0.411270    11.00000    0.04109    0.03416 =
         0.03187   -0.00359    0.00191   -0.00217
AFIX  43
H3    2    0.335740    0.198425    0.485093    11.00000   -1.20000
AFIX   0
C4    1    0.370270    0.254240    0.429399    11.00000    0.04193    0.03684 =
         0.04253   -0.01328    0.00013   -0.00041
C5    1    0.379025    0.279516    0.318764    11.00000    0.03996    0.02791 =
         0.05096   -0.00847    0.00077   -0.00233
AFIX  43
H5    2    0.398839    0.305208    0.332007    11.00000   -1.20000
AFIX   0
C6    1    0.360096    0.268657    0.191624    11.00000    0.03834    0.02474 =
         0.04922    0.00039    0.00315    0.00060
AFIX  43
H6    2    0.365830    0.286157    0.117512    11.00000   -1.20000
AFIX   0
C7    1    0.332305    0.230830    0.178391    11.00000    0.03011    0.02774 =
         0.03357   -0.00221    0.00018    0.00359
C8    1    0.292084    0.175014    0.089326    11.00000    0.02393    0.02883 =
         0.02945    0.00328    0.00287    0.00182
C9    1    0.391342    0.269221    0.564287    11.00000    0.08502    0.03691 =
         0.03805   -0.00998    0.00136   -0.01503
PART 1
AFIX  13
H9A   2    0.416035    0.295145    0.552116    21.00000   -1.20000
AFIX  13
PART 2
H9B   2    0.427317    0.288297    0.536068   -21.00000   -1.20000
AFIX   0
PART 0
part 1
C10A  1    0.332408    0.276846    0.657638    21.00000    0.08558    0.05336 =
         0.03912    0.00168   -0.00734    0.02154
AFIX  23
H10A  2    0.305025    0.299695    0.625451    21.00000   -1.20000
H10B  2    0.303757    0.252630    0.664423    21.00000   -1.20000
AFIX   0
PART 2
C10B  1    0.349148    0.297998    0.647691   -21.00000    0.08558    0.05336 =
         0.03912    0.00168   -0.00734    0.02154
AFIX  23
H10C  2    0.301071    0.294486    0.627835   -21.00000   -1.20000
H10D  2    0.361738    0.326328    0.629827   -21.00000   -1.20000
AFIX   0
PART 0
C11   1    0.364279    0.286684    0.792102    11.00000    0.10848    0.07072 =
         0.03372   -0.00354   -0.00645    0.03040
PART 1
AFIX  23
H11A  2    0.374499    0.315783    0.799238    21.00000   -1.20000
H11B  2    0.334562    0.278856    0.866657    21.00000   -1.20000
AFIX  23
PART 2
H11C  2    0.370399    0.311279    0.846605   -21.00000   -1.20000
H11D  2    0.326870    0.270927    0.830132   -21.00000   -1.20000
AFIX   0
PART 0
C12   1    0.427364    0.261909    0.792415    11.00000    0.08705    0.05034 =
         0.03820    0.00339   -0.01659    0.00471
AFIX  23
H12A  2    0.425347    0.240716    0.861787    11.00000   -1.20000
H12B  2    0.466856    0.279118    0.809203    11.00000   -1.20000
AFIX   0
C13   1    0.430624    0.243259    0.653292    11.00000    0.08585    0.09560 =
         0.06434   -0.03210   -0.03224    0.04605
AFIX  23
H13A  2    0.477506    0.241766    0.622344    11.00000   -1.20000
H13B  2    0.411834    0.215678    0.654563    11.00000   -1.20000
AFIX   0
C14   1    0.272997    0.150661   -0.024119    11.00000    0.02475    0.03034 =
         0.02613    0.00173   -0.00009    0.00175
C15   1    0.227885    0.119127   -0.011080    11.00000    0.02750    0.04048 =
         0.02559   -0.00015    0.00256   -0.00262
AFIX  43
H15   2    0.207641    0.114055    0.072974    11.00000   -1.20000
AFIX   0
C16   1    0.212107    0.095014   -0.119214    11.00000    0.02998    0.03661 =
         0.03475   -0.00141   -0.00054   -0.00494
AFIX  43
H16   2    0.181920    0.073118   -0.109868    11.00000   -1.20000
AFIX   0
C17   1    0.240995    0.103403   -0.240247    11.00000    0.02875    0.03962 =
         0.02709   -0.00405   -0.00262    0.00318
C18   1    0.285290    0.134568   -0.259093    11.00000    0.03592    0.04356 =
         0.02528    0.00162    0.00175    0.00003
AFIX  43
H18   2    0.304243    0.139701   -0.344300    11.00000   -1.20000
AFIX   0
C19   1    0.301362    0.158209   -0.149951    11.00000    0.03243    0.03679 =
         0.02843    0.00537    0.00307   -0.00277
AFIX  43
H19   2    0.331994    0.179839   -0.160231    11.00000   -1.20000
AFIX   0
C20   1    0.207329    0.130405    0.379107    11.00000    0.02576    0.04862 =
         0.03238    0.00753    0.00096   -0.00186
AFIX 137
H20A  2    0.195201    0.107521    0.435924    11.00000   -1.50000
H20B  2    0.173019    0.134193    0.310526    11.00000   -1.50000
H20C  2    0.210664    0.154813    0.433698    11.00000   -1.50000
HKLF 4
REM  1117 IN FDD2
REM R1 =  0.0414 for   3915 Fo > 4sig(Fo)  and  0.0440 for all   4136 data
REM    223 parameters refined using     96 restraints
END
WGHT      0.0575      9.8096
REM Highest difference peak  0.484,  deepest hole -0.368,  1-sigma level  0.061
Q1    1   0.3094  0.2769  0.6546  11.00000  0.05    0.43
Q2    1   0.3739  0.2520  0.6206  11.00000  0.05    0.40
Q3    1   0.3292  0.2024  0.4576  11.00000  0.05    0.25
Q4    1   0.3040  0.1878  0.2783  11.00000  0.05    0.22
Q5    1   0.3818  0.3047  0.7940  11.00000  0.05    0.21
Q6    1   0.2864  0.0956  0.2576  11.00000  0.05    0.19
Q7    1   0.3022  0.1947  0.0765  11.00000  0.05    0.19
Q8    1   0.4680  0.2723  0.7790  11.00000  0.05    0.19
Q9    1   0.3679  0.1135  0.3603  11.00000  0.05    0.18
Q10   1   0.4714  0.2660  0.5688  11.00000  0.05    0.18
Q11   1   0.4559  0.2757  0.5657  11.00000  0.05    0.18
Q12   1   0.3521  0.2346  0.4693  11.00000  0.05    0.18
Q13   1   0.3596  0.2644  0.2615  11.00000  0.05    0.18
Q14   1   0.2467  0.0911 -0.1635  11.00000  0.05    0.17
Q15   1   0.2808  0.1770  0.1550  11.00000  0.05    0.17
Q16   1   0.3212  0.2204  0.2389  11.00000  0.05    0.17
Q17   1   0.3454  0.2029  0.3318  11.00000  0.05    0.17
Q18   1   0.2954  0.1438  0.2573  11.00000  0.05    0.17
Q19   1   0.3400  0.0930  0.3978  11.00000  0.05    0.17
Q20   1   0.4623  0.2213  0.6307  11.00000  0.05    0.17
;
