# Supplementary material for: 5-Cyclo­pentyl-2-(4-fluoro­phen­yl)-3-methyl­sulfinyl-1-benzofuran
Source: Acta Crystallogr Sect E Struct Rep Online. 2011 Sep 14;67(Pt 10):o2591. doi: 10.1107/S1600536811036087 (PMC3201219; doi:10.1107/S1600536811036087)
Supplement: Supplementary file 2 [file e-67-o2591-Isup2.hkl]

# 
# h,k,l, Fc-squared, Fo-squared, sigma(Fo-squared) and status flag 
# 
data_I
_shelx_title ' 1117 IN FDD2' 
_shelx_refln_list_code          4 
_shelx_F_calc_maximum      870.05 
_exptl_crystal_F_000      2880.00 
_reflns_d_resolution_high  0.7495 
 
loop_ 
 _symmetry_equiv_pos_as_xyz 
 'x, y, z' 
 '-x, -y, z' 
 '-x+1/4, y+1/4, z+1/4' 
 'x+3/4, -y+3/4, z+1/4' 
 'x, y+1/2, z+1/2' 
 '-x, -y+1/2, z+1/2' 
 '-x+1/4, y+3/4, z+3/4' 
 'x+3/4, -y+5/4, z+3/4' 
 'x+1/2, y, z+1/2' 
 '-x+1/2, -y, z+1/2' 
 '-x+3/4, y+1/4, z+3/4' 
 'x+5/4, -y+3/4, z+3/4' 
 'x+1/2, y+1/2, z' 
 '-x+1/2, -y+1/2, z' 
 '-x+3/4, y+3/4, z+1/4' 
 'x+5/4, -y+5/4, z+1/4' 
 
_cell_length_a    20.0254 
_cell_length_b    33.1968 
_cell_length_c    10.0233 
_cell_angle_alpha  90.000 
_cell_angle_beta   90.000 
_cell_angle_gamma  90.000 
 
_shelx_F_squared_multiplier     1.000 
 
loop_ 
 _refln_index_h 
 _refln_index_k 
 _refln_index_l 
 _refln_F_squared_calc 
 _refln_F_squared_meas 
 _refln_F_squared_sigma 
 _refln_observed_status 
   1   1 -13      455.42      454.36     63.96 o 
   3   1 -13     1725.72     1882.61     92.59 o 
   5   1 -13     1843.15     2458.91    104.80 o 
   1   3 -13     1471.85     1664.78     87.40 o 
   3   3 -13      162.63      117.46     40.00 o 
   5   3 -13     1037.08     1167.46     76.13 o 
   1   5 -13     3276.45     3901.48    131.58 o 
   3   5 -13      131.81      152.54     43.96 o 
   5   5 -13      640.63      490.71     64.82 o 
   1   7 -13      216.97      185.84     44.10 o 
   3   7 -13      897.86      799.11     66.47 o 
   1   9 -13      278.27      258.09     47.62 o 
   3   9 -13     1203.61     1361.59     80.75 o 
   0   0 -12     7734.31     8311.29    383.23 o 
   4   0 -12     1616.26     1749.56    120.17 o 
   8   0 -12      633.54      652.05     84.88 o 
   2   2 -12       49.50       23.19     30.21 o 
   4   2 -12      556.46      574.13     60.29 o 
   6   2 -12      225.07      263.53     45.81 o 
   8   2 -12     1591.80     1458.94     81.06 o 
  10   2 -12      101.84      226.12     42.35 o 
   0   4 -12     3049.41     3667.74    169.37 o 
   2   4 -12      199.88      228.89     41.93 o 
   4   4 -12     1384.75     1410.01     76.98 o 
   6   4 -12      430.78      532.51     53.76 o 
   8   4 -12      152.37      168.10     41.93 o 
  10   4 -12      420.98      532.69     95.87 o 
   2   6 -12       44.99       49.43     33.39 o 
   4   6 -12      428.03      386.31     49.97 o 
   6   6 -12       27.44       14.62     31.46 o 
   8   6 -12     1282.12     1504.59     82.97 o 
  10   6 -12      690.68      950.64     66.96 o 
   0   8 -12     1662.82     1713.35    224.55 o 
   2   8 -12      106.21      109.14     41.96 o 
   4   8 -12     1794.33     2163.22    133.10 o 
   6   8 -12      570.89      641.45     58.65 o 
   8   8 -12      434.92      540.09     56.12 o 
  10   8 -12      658.93      631.29     74.20 o 
   2  10 -12      182.91      117.16     37.45 o 
   4  10 -12     1493.49     1754.10     85.74 o 
   6  10 -12      829.65      915.01     66.84 o 
   8  10 -12     2068.15     2135.48    116.15 o 
  10  10 -12      566.29      616.57    115.69 o 
   0  12 -12     3698.51     4116.08    181.92 o 
   2  12 -12      338.46      338.49     47.62 o 
   4  12 -12      282.11      315.87     55.10 o 
   6  12 -12      282.18      156.27     43.21 o 
   8  12 -12       69.28       36.46     41.30 o 
   2  14 -12      382.39      442.60     61.01 o 
   4  14 -12      790.62      672.67     59.32 o 
   6  14 -12        6.99       16.24     33.39 o 
   8  14 -12     1248.26     1857.82    109.83 o 
   0  16 -12      320.57      143.71     77.84 o 
   2  16 -12       12.15       55.45     48.55 o 
   4  16 -12      901.44     1069.43     73.12 o 
   6  16 -12       74.38       86.74     38.22 o 
   2  18 -12       10.24      -29.94     34.57 o 
   4  18 -12      273.86      392.58     59.64 o 
   1   1 -11      895.46      853.96     59.77 o 
   3   1 -11     2563.15     2694.19     97.89 o 
   5   1 -11      353.58      347.82     43.63 o 
   7   1 -11      793.70      763.00     57.77 o 
   9   1 -11      706.95      789.96     60.31 o 
  11   1 -11      535.36      422.36     47.42 o 
  13   1 -11      514.28      509.43     52.07 o 
  15   1 -11      570.29      536.27     53.17 o 
   1   3 -11     1980.93     2073.70     85.20 o 
   3   3 -11     2964.19     2897.81    101.47 o 
   5   3 -11      301.12      281.26     41.71 o 
   7   3 -11     1719.11     1643.35     79.21 o 
   9   3 -11      449.28      469.83     50.81 o 
  11   3 -11      305.37      273.61     53.92 o 
  13   3 -11      982.60     1128.42     70.50 o 
  15   3 -11      441.48      485.09     51.83 o 
   1   5 -11      877.66      803.03     56.50 o 
   3   5 -11     1182.38     1227.48     68.07 o 
   5   5 -11      778.93      904.81     84.88 o 
   7   5 -11     1592.50     1860.91    108.90 o 
   9   5 -11     1484.25     1433.48    127.23 o 
  11   5 -11      581.92      672.92     54.33 o 
  13   5 -11     1021.08     1048.51    128.78 o 
   1   7 -11      753.76      759.29     55.33 o 
   3   7 -11     2243.84     2202.16     87.68 o 
   5   7 -11     1278.79     1241.14     69.55 o 
   7   7 -11     1277.00     1385.32     74.40 o 
   9   7 -11      662.62      638.66     53.85 o 
  11   7 -11      210.36      218.11     39.24 o 
  13   7 -11       67.91       33.80     39.17 o 
   1   9 -11       86.32       19.90     27.96 o 
   3   9 -11      642.79      680.77     54.36 o 
   5   9 -11      540.76      411.21     47.11 o 
   7   9 -11     1777.28     2057.57    102.02 o 
   9   9 -11     1720.32     1779.73     98.90 o 
  11   9 -11     2095.18     2004.34    126.00 o 
  13   9 -11     2326.88     2703.82    220.94 o 
   1  11 -11      552.52      501.66     54.83 o 
   3  11 -11      852.63     1076.35     57.26 o 
   5  11 -11       14.25       45.16     27.09 o 
   7  11 -11      761.58      734.57     59.32 o 
   9  11 -11      673.87      668.84     67.83 o 
  11  11 -11      107.65      169.27     46.68 o 
  13  11 -11      749.76      868.25     82.83 o 
   1  13 -11      223.62      249.32     49.89 o 
   3  13 -11     2226.00     2345.02     94.24 o 
   5  13 -11      651.45      734.61     60.59 o 
   7  13 -11     1249.63     1099.31     70.39 o 
   9  13 -11     2088.62     2007.37    106.35 o 
  11  13 -11      836.16      938.58     80.87 o 
  13  13 -11     1298.44     1424.30    146.70 o 
   1  15 -11      625.05      664.24     49.50 o 
   3  15 -11      883.30      968.01     64.22 o 
   5  15 -11       64.06       95.95     35.94 o 
   7  15 -11       18.58       13.07     30.69 o 
   9  15 -11      330.22      267.33     44.31 o 
  11  15 -11       59.28       34.73     36.97 o 
   1  17 -11      687.18      635.29     70.43 o 
   3  17 -11     1763.13     2078.15     91.13 o 
   5  17 -11      776.56      838.64     87.29 o 
   7  17 -11     1673.19     1635.56     85.13 o 
   9  17 -11     1865.68     2374.39    116.63 o 
  11  17 -11      414.85      469.13    105.36 o 
   1  19 -11     1520.25     1809.76     88.81 o 
   3  19 -11      131.37       77.35     59.16 o 
   5  19 -11      531.66      752.27    102.14 o 
   7  19 -11      657.44      619.07     58.20 o 
   9  19 -11      385.59      401.03     51.46 o 
   1  21 -11      286.78      470.63     52.97 o 
   3  21 -11     2269.35     2195.91    113.98 o 
   5  21 -11      912.37     1225.99     86.46 o 
   7  21 -11     1178.18     1556.99     95.49 o 
   1  23 -11      504.01      593.90     58.98 o 
   3  23 -11     1462.92     1733.49     90.99 o 
   5  23 -11      382.26      389.96     80.62 o 
   1  25 -11      496.20      632.90     61.30 o 
   2   0 -10     4764.86     4396.83    171.44 o 
   6   0 -10      799.65      711.22     89.82 o 
  10   0 -10      268.85      272.33     56.11 o 
  14   0 -10     4000.83     4604.40    194.61 o 
   0   2 -10      983.48      862.27     80.45 o 
   2   2 -10     1698.26     1521.05     85.53 o 
   4   2 -10      126.32      164.04     35.74 o 
   6   2 -10     3530.52     3347.07    105.37 o 
   8   2 -10     1675.22     1830.40     79.23 o 
  10   2 -10     1641.50     1594.20     78.19 o 
  12   2 -10      900.76      929.12     60.91 o 
  14   2 -10      898.69     1035.20     64.17 o 
  16   2 -10      145.27      111.68     34.09 o 
   2   4 -10     3001.84     2719.88    101.99 o 
   4   4 -10     1027.59     1051.54     61.75 o 
   6   4 -10     1628.58     1717.06     75.60 o 
   8   4 -10     1021.04      977.04     60.66 o 
  10   4 -10     1785.99     1830.47     77.22 o 
  12   4 -10       94.06      115.82     33.03 o 
  14   4 -10     1762.20     1488.57     89.02 o 
  16   4 -10      466.59      396.05     94.21 o 
   0   6 -10     1186.01     1270.49    182.63 o 
   2   6 -10     2244.07     2317.45     85.29 o 
   4   6 -10      611.27      645.11     51.64 o 
   6   6 -10     2914.16     2638.08     82.20 o 
   8   6 -10      747.15      799.95     73.46 o 
  10   6 -10      745.39      650.63     52.45 o 
  12   6 -10       76.69       95.89     31.33 o 
  14   6 -10      234.26      216.79     36.50 o 
  16   6 -10      102.86      161.30     44.40 o 
   2   8 -10     4386.08     4001.81    115.12 o 
   4   8 -10     1641.21     1722.23     65.44 o 
   6   8 -10      563.94      424.14     37.99 o 
   8   8 -10      567.05      578.70     44.08 o 
  10   8 -10      289.43      215.28     50.13 o 
  12   8 -10     1950.46     1775.00     80.59 o 
  14   8 -10     2159.75     2258.80    115.43 o 
  16   8 -10      411.97      491.09     79.02 o 
   0  10 -10     1655.76     1791.46    109.84 o 
   2  10 -10      207.63      318.90     35.04 o 
   4  10 -10      104.37       94.71     28.39 o 
   6  10 -10      311.50      287.79     47.41 o 
   8  10 -10      275.24      321.80     36.02 o 
  10  10 -10      336.53      369.18     53.63 o 
  12  10 -10     1051.11     1178.94     84.49 o 
  14  10 -10      327.95      308.05     54.45 o 
  16  10 -10      480.95      613.93     69.95 o 
   2  12 -10     5116.69     5056.57    118.23 o 
   4  12 -10     1300.45     1174.81     56.94 o 
   6  12 -10      304.10      266.09     34.16 o 
   8  12 -10      642.25      770.45     57.10 o 
  10  12 -10      314.71      381.66     60.50 o 
  12  12 -10      204.51      209.13     48.15 o 
  14  12 -10     1699.87     1881.11    166.75 o 
  16  12 -10     1128.63     1187.58     89.86 o 
   0  14 -10     2666.34     2812.67    111.30 o 
   2  14 -10     1581.39     1558.93     65.55 o 
   4  14 -10     1719.76     1671.82     92.93 o 
   6  14 -10     1233.12     1325.13     71.67 o 
   8  14 -10     1356.18     1386.67    100.13 o 
  10  14 -10      106.94       69.53     31.91 o 
  12  14 -10      947.77      900.28     76.50 o 
  14  14 -10      670.44      683.16    135.37 o 
   2  16 -10     6178.07     6416.06    143.91 o 
   4  16 -10     1486.08     1525.55     76.13 o 
   6  16 -10      230.48      187.86     39.76 o 
   8  16 -10      594.18      638.88     54.47 o 
  10  16 -10     2172.68     2434.67     97.92 o 
  12  16 -10      234.73      365.95     62.26 o 
  14  16 -10      435.56      373.73     59.93 o 
   0  18 -10     3724.32     3731.25    169.21 o 
   2  18 -10     1097.39     1329.52     86.85 o 
   4  18 -10      197.27      249.05     41.10 o 
   6  18 -10     3466.74     3759.48    147.79 o 
   8  18 -10      181.65      360.83     52.72 o 
  10  18 -10      958.38      917.67     64.84 o 
  12  18 -10      771.66      939.96     67.49 o 
  14  18 -10      589.10      602.93     92.00 o 
   2  20 -10     2846.11     2947.13    106.19 o 
   4  20 -10      136.40      130.20     36.27 o 
   6  20 -10       36.34       32.31     30.61 o 
   8  20 -10      451.25      485.25     49.31 o 
  10  20 -10       93.83       85.64     38.37 o 
  12  20 -10      946.90     1019.74     99.91 o 
   0  22 -10      773.57      943.94     90.37 o 
   2  22 -10     1097.48     1149.61     71.76 o 
   4  22 -10      548.01      910.57     63.82 o 
   6  22 -10     2165.91     2626.84    114.77 o 
   8  22 -10       41.49       11.23     29.79 o 
  10  22 -10      477.45      322.89     48.60 o 
   2  24 -10     1448.09     1556.41     81.56 o 
   4  24 -10     1551.08     1271.93     74.07 o 
   6  24 -10      164.74      173.97     45.73 o 
   8  24 -10      374.01      385.43     56.17 o 
  10  24 -10      390.70      406.62     77.49 o 
   0  26 -10     1400.43     1897.96    130.44 o 
   2  26 -10      145.06      199.50     42.49 o 
   4  26 -10      237.56      445.70     50.63 o 
   6  26 -10      918.32      957.04     80.21 o 
   8  26 -10      319.27      461.73     61.69 o 
   2  28 -10     1091.41     1091.48     72.30 o 
   4  28 -10      567.07      668.10     58.99 o 
   1   1  -9    14851.46    13957.00    256.72 o 
   3   1  -9    11533.12    11203.40    216.92 o 
   5   1  -9     1603.44     1353.96     66.28 o 
   7   1  -9     8712.19     8195.50    174.21 o 
   9   1  -9      741.61      765.66     51.31 o 
  11   1  -9       16.90       12.44     19.95 o 
  13   1  -9     3703.02     3513.82    133.96 o 
  15   1  -9      715.47      714.49     53.98 o 
  17   1  -9     2687.88     2429.06     94.71 o 
  19   1  -9     1559.58     1763.87     81.82 o 
   1   3  -9     1715.62     1708.78     70.87 o 
   3   3  -9    27396.93    25666.23    416.81 o 
   5   3  -9     6946.64     6719.74    155.25 o 
   7   3  -9     2084.99     2208.93     87.36 o 
   9   3  -9     1141.55     1079.73     66.55 o 
  11   3  -9     1831.43     1726.89     74.07 o 
  13   3  -9     1070.34      726.41     54.45 o 
  15   3  -9      441.16      638.62     63.09 o 
  17   3  -9     2689.52     2844.54    102.37 o 
  19   3  -9     1371.02     1439.98     76.10 o 
   1   5  -9     5984.43     5276.90    130.86 o 
   3   5  -9     2039.02     2115.75     79.44 o 
   5   5  -9      689.77      791.03     45.05 o 
   7   5  -9     3154.05     2844.85     98.15 o 
   9   5  -9     7637.05     7085.89    160.87 o 
  11   5  -9      769.76      834.27     53.69 o 
  13   5  -9     4144.68     3770.74    113.79 o 
  15   5  -9     1035.06     1155.86     63.17 o 
  17   5  -9      504.56      562.72     75.19 o 
  19   5  -9      818.31      788.31    152.92 o 
   1   7  -9    11793.52    11232.08    247.19 o 
   3   7  -9      981.54     1046.97     69.37 o 
   5   7  -9     2835.13     2861.73    112.36 o 
   7   7  -9     6930.70     6273.86    130.88 o 
   9   7  -9     2869.75     3243.23     88.23 o 
  11   7  -9     3608.42     3564.39    105.38 o 
  13   7  -9     1163.00     1475.58     71.41 o 
  15   7  -9      715.73      662.15     51.73 o 
  17   7  -9      913.69      841.00     76.26 o 
  19   7  -9     1289.42     1320.78     94.45 o 
   1   9  -9     2218.54     2290.22     72.75 o 
   3   9  -9     7366.13     6792.72    136.81 o 
   5   9  -9     3391.04     3210.58     86.97 o 
   7   9  -9      196.41      291.57     32.63 o 
   9   9  -9      306.64      254.81     31.24 o 
  11   9  -9      324.80      399.17     54.17 o 
  13   9  -9     1003.56      884.39    109.66 o 
  15   9  -9     1369.34     1478.12     91.29 o 
  17   9  -9     1498.67     1719.38    145.17 o 
  19   9  -9     1458.86     1778.61    147.47 o 
   1  11  -9     4624.47     4379.35     96.41 o 
   3  11  -9     3801.40     3489.65     95.34 o 
   5  11  -9     2111.94     2057.90     76.88 o 
   7  11  -9     5577.54     5451.36    160.11 o 
   9  11  -9      124.00      192.65     28.39 o 
  11  11  -9      829.09      954.48     59.95 o 
  13  11  -9      531.21      675.25     66.84 o 
  15  11  -9      943.74     1117.52     80.95 o 
  17  11  -9     1157.83     1314.30     92.05 o 
   1  13  -9     5293.24     4797.21    125.41 o 
   3  13  -9       25.32        3.07     20.43 o 
   5  13  -9     2417.35     2554.83     87.03 o 
   7  13  -9     1423.84     1612.07     62.64 o 
   9  13  -9      414.53      297.96     40.49 o 
  11  13  -9     2278.86     2164.18     89.17 o 
  13  13  -9      369.22      426.50     58.70 o 
  15  13  -9      192.56      359.55     67.68 o 
  17  13  -9      552.81      653.71    155.01 o 
   1  15  -9      905.76     1005.10     46.56 o 
   3  15  -9      778.16      885.30     44.41 o 
   5  15  -9      699.45      638.16     49.81 o 
   7  15  -9      206.15      106.50     31.91 o 
   9  15  -9     1459.40     1644.96     74.96 o 
  11  15  -9     1604.03     1682.64     82.11 o 
  13  15  -9      938.63     1096.23     68.07 o 
  15  15  -9      893.61      864.60     77.40 o 
  17  15  -9      787.51      777.08     77.10 o 
   1  17  -9      633.89      785.88     43.20 o 
   3  17  -9      550.54      797.58     49.82 o 
   5  17  -9     3053.73     2901.96     97.96 o 
   7  17  -9     1454.93     1409.27     71.59 o 
   9  17  -9      498.71      394.35     51.86 o 
  11  17  -9      520.78      483.69     49.06 o 
  13  17  -9     1538.46     1438.71     77.60 o 
  15  17  -9       23.89       -8.43     33.39 o 
   1  19  -9     3199.08     2966.48    101.31 o 
   3  19  -9      138.66      144.56     35.24 o 
   5  19  -9       83.03       72.45     26.81 o 
   7  19  -9     1282.51     1192.96     67.31 o 
   9  19  -9     1044.81     1123.23     65.97 o 
  11  19  -9      112.45       45.60     34.57 o 
  13  19  -9     1136.63     1135.54     70.39 o 
  15  19  -9      343.26      297.60     55.82 o 
   1  21  -9       76.45       77.98     30.61 o 
   3  21  -9     3120.04     3057.79    104.60 o 
   5  21  -9     3190.56     2960.06     90.31 o 
   7  21  -9       85.46       84.59     31.64 o 
   9  21  -9      611.67      721.31     57.47 o 
  11  21  -9       94.45       42.76     30.21 o 
  13  21  -9      449.60      562.46     54.89 o 
  15  21  -9      108.48      200.89     48.42 o 
   1  23  -9     1977.08     1915.26    102.85 o 
   3  23  -9      942.98     1038.07     64.86 o 
   5  23  -9      506.78      482.67     48.46 o 
   7  23  -9      318.40      269.78     46.63 o 
   9  23  -9      640.01      662.58     54.84 o 
  11  23  -9      565.56      685.22     57.37 o 
  13  23  -9      592.15      644.15     57.78 o 
   1  25  -9      209.56      167.38     41.49 o 
   3  25  -9      273.14      236.36     40.00 o 
   5  25  -9     1094.92     1345.22     74.26 o 
   7  25  -9      905.65      964.25     64.47 o 
   9  25  -9      644.76      604.52     61.01 o 
  11  25  -9       25.76       -1.55     33.39 o 
   1  27  -9     1707.71     1512.28     77.15 o 
   3  27  -9      323.42      421.51     47.52 o 
   5  27  -9      115.88      133.00     45.81 o 
   7  27  -9      401.43      490.53     70.01 o 
   9  27  -9      127.67      174.16     44.68 o 
  11  27  -9      276.12      188.95     56.11 o 
   1  29  -9      332.46      380.23     47.10 o 
   3  29  -9      529.10      432.96     48.20 o 
   5  29  -9     1081.64     1060.16     68.62 o 
   7  29  -9      104.76       13.30     37.71 o 
   9  29  -9      938.77      930.12     93.52 o 
   1  31  -9     1371.47     1576.69     81.52 o 
   3  31  -9      158.45       70.14     33.47 o 
   5  31  -9      533.36      427.59     88.08 o 
   0   0  -8    35856.20    33113.41    982.03 o 
   4   0  -8    15922.86    15062.98    374.56 o 
   8   0  -8      564.73      841.61     54.45 o 
  12   0  -8     4245.46     3530.26    148.13 o 
  16   0  -8      639.12      641.16     70.73 o 
  20   0  -8     1521.60     1667.84    128.74 o 
   2   2  -8     3238.17     2983.95     88.81 o 
   4   2  -8    11160.57    10332.67    176.55 o 
   6   2  -8     2764.10     2646.15     73.97 o 
   8   2  -8    10410.45     9750.39    188.55 o 
  10   2  -8     2618.16     2353.36     80.32 o 
  12   2  -8     1211.40     1184.32     60.73 o 
  14   2  -8      465.23      610.72     46.10 o 
  16   2  -8      523.95      523.00     57.91 o 
  18   2  -8       57.38       28.27     31.98 o 
  20   2  -8     1412.95     1312.81     72.84 o 
   0   4  -8    16500.17    15528.91    389.22 o 
   2   4  -8      809.39      748.14     40.66 o 
   4   4  -8     3273.96     2715.94     76.39 o 
   6   4  -8      555.48      581.92     37.66 o 
   8   4  -8     2331.50     2088.67     70.54 o 
  10   4  -8     3884.51     3853.89     91.22 o 
  12   4  -8      548.63      686.15     48.50 o 
  14   4  -8     1507.79     1509.61     74.33 o 
  16   4  -8     1818.78     1831.47    114.33 o 
  18   4  -8     1085.19     1007.73     60.58 o 
  20   4  -8       69.90       81.78     34.37 o 
   2   6  -8    13080.88    13060.07    210.43 o 
   4   6  -8     1273.37     1174.01     49.98 o 
   6   6  -8     1313.93     1204.77     49.90 o 
   8   6  -8     9063.79     8618.77    158.81 o 
  10   6  -8     1050.41     1046.64     48.52 o 
  12   6  -8     3784.99     3464.99    102.85 o 
  14   6  -8     2861.11     2716.32    130.51 o 
  16   6  -8      846.01      697.53     51.53 o 
  18   6  -8      175.68      191.12     45.56 o 
  20   6  -8     1764.12     1814.82    117.25 o 
   0   8  -8     8622.08     8426.25    195.76 o 
   2   8  -8     2399.98     2174.07     70.02 o 
   4   8  -8     1740.14     1596.68     58.61 o 
   6   8  -8    14782.01    13914.92    221.81 o 
   8   8  -8     2882.72     2955.05     92.51 o 
  10   8  -8      337.77      373.82     32.75 o 
  12   8  -8     1113.78     1001.00     56.30 o 
  14   8  -8      679.44      656.59     48.86 o 
  16   8  -8      775.61      781.15     68.38 o 
  18   8  -8      520.08      466.84     63.46 o 
  20   8  -8      453.44      543.41    154.90 o 
   2  10  -8    10889.96    10078.10    160.71 o 
   4  10  -8    28106.30    26193.86    417.98 o 
   6  10  -8     1683.94     1487.90     56.58 o 
   8  10  -8     6435.23     6394.03    128.19 o 
  10  10  -8     1441.48     1458.01     56.62 o 
  12  10  -8      684.08      810.45     49.31 o 
  14  10  -8       43.53       28.46     32.81 o 
  16  10  -8       85.09       51.51     34.16 o 
  18  10  -8      260.53      283.49     74.32 o 
  20  10  -8     2225.45     2446.74    122.99 o 
   0  12  -8    16743.47    15657.29    320.92 o 
   2  12  -8     3312.27     3114.73     75.52 o 
   4  12  -8     1090.73      914.75     46.13 o 
   6  12  -8     1920.18     1908.09     80.03 o 
   8  12  -8     4579.48     4245.18     99.47 o 
  10  12  -8     6619.53     6232.70    127.76 o 
  12  12  -8     1391.33     1662.44     74.69 o 
  14  12  -8       92.29       80.80     34.10 o 
  16  12  -8      808.56      686.50     68.60 o 
  18  12  -8       29.45       76.13     39.60 o 
  20  12  -8      602.22      709.10     74.05 o 
   2  14  -8      834.49      784.94     39.55 o 
   4  14  -8    12280.58    12494.19    189.57 o 
   6  14  -8     1923.13     1929.26     62.99 o 
   8  14  -8     8614.05     7468.06    168.90 o 
  10  14  -8      528.69      680.68     51.46 o 
  12  14  -8      796.59      774.69     55.22 o 
  14  14  -8     2041.78     2047.26     85.24 o 
  16  14  -8      656.32      653.25     66.68 o 
  18  14  -8      161.82      213.17     49.29 o 
   0  16  -8     2102.66     1778.23     79.04 o 
   2  16  -8      484.16      400.99     30.92 o 
   4  16  -8     3303.17     3318.21     79.51 o 
   6  16  -8     2575.57     2220.98     82.13 o 
   8  16  -8      580.62      511.53     43.77 o 
  10  16  -8     2721.31     2900.34     97.82 o 
  12  16  -8     2141.51     1949.77     82.01 o 
  14  16  -8     2622.26     2817.40    102.00 o 
  16  16  -8     1326.33     1338.79     90.51 o 
  18  16  -8       44.50       25.74     37.34 o 
   2  18  -8     1795.72     1676.75     62.49 o 
   4  18  -8     2779.12     2442.60     78.12 o 
   6  18  -8     1037.78      972.41     60.12 o 
   8  18  -8     2357.09     2389.76     86.12 o 
  10  18  -8     2332.67     2204.16     89.02 o 
  12  18  -8     1290.32     1321.52     86.43 o 
  14  18  -8      798.07      845.53     59.53 o 
  16  18  -8        2.36       26.49     35.17 o 
  18  18  -8      872.74      777.45     73.84 o 
   0  20  -8    10380.82    10586.77    514.96 o 
   2  20  -8     1745.75     1506.85     61.32 o 
   4  20  -8      609.68      515.10     47.92 o 
   6  20  -8     1418.64     1351.89     60.63 o 
   8  20  -8       19.04      -20.32     20.32 o 
  10  20  -8      300.41      369.48     43.21 o 
  12  20  -8      399.73      493.40     49.59 o 
  14  20  -8      829.04      987.67     65.68 o 
  16  20  -8     2050.17     2022.76    106.31 o 
   2  22  -8     1838.58     1849.85     78.04 o 
   4  22  -8     2997.96     2794.74     97.13 o 
   6  22  -8      138.81      107.70     26.81 o 
   8  22  -8     2058.19     2082.71     83.43 o 
  10  22  -8     1385.49     1558.10    121.36 o 
  12  22  -8      701.08      608.56     52.75 o 
  14  22  -8     1462.08     1417.50     77.24 o 
  16  22  -8      512.50      653.87     67.33 o 
   0  24  -8     3170.02     2761.84    134.70 o 
   2  24  -8      356.84      294.18     39.61 o 
   4  24  -8     1372.55     1461.39     88.16 o 
   6  24  -8     1043.37     1153.45     64.84 o 
   8  24  -8      111.42      161.52     31.92 o 
  10  24  -8      744.20      698.88     55.84 o 
  12  24  -8      367.95      333.92     47.08 o 
  14  24  -8      106.39       78.90     47.74 o 
   2  26  -8     1537.19     1544.91     73.72 o 
   4  26  -8     1839.46     1930.09    112.36 o 
   6  26  -8      153.74      152.45     36.62 o 
   8  26  -8     1341.42     1313.49     69.87 o 
  10  26  -8      937.63     1054.61     74.25 o 
  12  26  -8      409.72      480.59     59.00 o 
  14  26  -8     1517.46     1446.53     94.82 o 
   0  28  -8      627.28      696.61     77.56 o 
   2  28  -8      667.42      667.41     52.35 o 
   4  28  -8      318.16      274.67     42.99 o 
   6  28  -8      935.17     1028.78     62.91 o 
   8  28  -8      224.83      319.08     51.10 o 
  10  28  -8      593.09      720.12     80.55 o 
  12  28  -8      154.30      271.28     63.09 o 
   2  30  -8     2620.06     2749.40    159.89 o 
   4  30  -8      869.93      799.39     57.95 o 
   6  30  -8      233.63      321.95     50.93 o 
   8  30  -8     1635.53     1664.16    118.67 o 
  10  30  -8     1205.97     1281.41    100.56 o 
   0  32  -8      268.11      289.83     60.42 o 
   2  32  -8      794.93      760.81     70.65 o 
   4  32  -8       63.89       42.74     35.24 o 
   6  32  -8     1961.82     1980.00    102.95 o 
   8  32  -8       23.59      164.56     45.73 o 
   2  34  -8     1023.64      995.21     77.40 o 
   4  34  -8     1476.60     1435.97    102.76 o 
   6  34  -8      289.06      378.78     55.94 o 
   1   1  -7     1985.80     1722.07     73.62 o 
   3   1  -7     3132.79     3041.46     86.43 o 
   5   1  -7     4411.44     4169.47     89.89 o 
   7   1  -7     4240.64     3885.86     90.55 o 
   9   1  -7     2134.55     2466.44     59.48 o 
  11   1  -7     2675.58     2404.58     82.97 o 
  13   1  -7      161.97      137.49     29.45 o 
  15   1  -7      625.30      598.86     50.13 o 
  17   1  -7      817.40      975.55     56.48 o 
  19   1  -7     1801.99     1870.51    107.38 o 
  21   1  -7      571.62      513.98     51.83 o 
   1   3  -7     5575.41     5280.32    105.44 o 
   3   3  -7     1066.61      911.55     40.55 o 
   5   3  -7     6698.05     6459.83    122.81 o 
   7   3  -7      637.02      559.74     34.49 o 
   9   3  -7     4004.20     3816.51     87.72 o 
  11   3  -7     1250.10     1281.90     50.19 o 
  13   3  -7     1176.97     1216.33     57.52 o 
  15   3  -7     3052.23     2501.23    120.14 o 
  17   3  -7      123.59       92.65     27.78 o 
  19   3  -7      891.15      822.72     56.71 o 
  21   3  -7      282.34      241.70     45.18 o 
   1   5  -7     5558.35     5415.67    107.08 o 
   3   5  -7     5070.27     4755.26     98.40 o 
   5   5  -7    11188.80    11510.19    184.98 o 
   7   5  -7     5320.01     5412.59    110.15 o 
   9   5  -7    10109.83     9477.40    163.19 o 
  11   5  -7     3678.30     3546.58     85.93 o 
  13   5  -7      542.21      558.10     42.98 o 
  15   5  -7     2828.00     2816.71     91.33 o 
  17   5  -7      773.15      799.09     52.90 o 
  19   5  -7     2424.84     2403.58    128.78 o 
  21   5  -7      506.07      604.69     69.03 o 
   1   7  -7     9430.90     8463.81    135.54 o 
   3   7  -7     5250.70     5048.34    103.12 o 
   5   7  -7     3665.33     3462.26     82.01 o 
   7   7  -7     2538.99     2399.35     67.14 o 
   9   7  -7     3073.44     3105.39     78.53 o 
  11   7  -7     1388.67     1335.00     61.05 o 
  13   7  -7     7323.29     7115.94    136.68 o 
  15   7  -7     4355.25     4441.49    119.20 o 
  17   7  -7      753.65      807.69     53.71 o 
  19   7  -7     1499.30     1546.61     92.98 o 
  21   7  -7      483.59      686.72    121.82 o 
   1   9  -7     8354.78     8061.46    130.58 o 
   3   9  -7    11984.06    11640.25    174.13 o 
   5   9  -7     5551.80     5063.96    104.87 o 
   7   9  -7    11484.97    10981.75    183.75 o 
   9   9  -7      509.44      441.76     32.12 o 
  11   9  -7     2833.01     2768.23     82.21 o 
  13   9  -7      419.52      515.36     34.92 o 
  15   9  -7     1331.51     1398.85     65.69 o 
  17   9  -7     2630.54     2663.59    145.12 o 
  19   9  -7     2068.83     2076.42    121.05 o 
  21   9  -7     1232.21     1112.80    124.43 o 
   1  11  -7     9064.75     8890.17    141.51 o 
   3  11  -7     9660.35     9051.56    145.13 o 
   5  11  -7    12393.17    12245.80    197.58 o 
   7  11  -7     2830.34     2743.08     93.35 o 
   9  11  -7     4346.02     4020.18     91.75 o 
  11  11  -7     4392.13     3741.10     89.97 o 
  13  11  -7      896.99      884.93     44.48 o 
  15  11  -7     3200.05     3038.10    121.51 o 
  17  11  -7     2155.09     2078.14    104.40 o 
  19  11  -7     4666.55     4844.87    203.38 o 
  21  11  -7     1229.81     1185.37     90.53 o 
   1  13  -7     1525.06     1355.51     54.90 o 
   3  13  -7     2793.27     2724.81     66.09 o 
   5  13  -7      889.16      890.98     39.55 o 
   7  13  -7     1880.82     1972.32     64.90 o 
   9  13  -7     5996.52     5915.77    118.88 o 
  11  13  -7     2928.47     2715.63     91.56 o 
  13  13  -7     2012.79     1727.90     94.31 o 
  15  13  -7     2987.47     2915.61     99.90 o 
  17  13  -7      209.20      227.54     49.40 o 
  19  13  -7     1197.13     1369.43     91.74 o 
  21  13  -7     1114.66     1346.90     95.64 o 
   1  15  -7     5590.36     5656.13    103.69 o 
   3  15  -7     8270.85     7665.21    127.97 o 
   5  15  -7     8211.17     7522.79    129.01 o 
   7  15  -7     4666.23     4455.98     98.23 o 
   9  15  -7     4734.56     4393.54    119.06 o 
  11  15  -7      808.36      775.39     52.18 o 
  13  15  -7     1446.82     1334.31     66.82 o 
  15  15  -7     2625.52     2460.30     93.13 o 
  17  15  -7     1271.27     1267.64     93.58 o 
  19  15  -7     1588.38     1312.99     91.74 o 
   1  17  -7      369.44      346.77     27.91 o 
   3  17  -7      523.06      566.07     33.24 o 
   5  17  -7     3088.24     2910.05     80.80 o 
   7  17  -7     2307.85     2503.42     76.16 o 
   9  17  -7     1519.79     1355.45     90.99 o 
  11  17  -7      154.05      184.54     33.67 o 
  13  17  -7      412.06      391.91     41.93 o 
  15  17  -7      360.41      287.76     40.63 o 
  17  17  -7     1355.07     1193.77     73.22 o 
  19  17  -7      405.01      407.84     61.09 o 
   1  19  -7       67.67       59.05     18.93 o 
   3  19  -7     2555.52     2560.46     74.37 o 
   5  19  -7     1509.01     1668.81     61.52 o 
   7  19  -7     3955.76     3928.91     98.68 o 
   9  19  -7     1276.82     1159.43     61.10 o 
  11  19  -7     1329.27     1305.58     65.68 o 
  13  19  -7      824.85      860.76     56.92 o 
  15  19  -7      173.63      154.85     36.62 o 
  17  19  -7     1182.00     1202.46     74.87 o 
  19  19  -7     1206.21     1319.31    112.99 o 
   1  21  -7     1990.92     1628.38     70.01 o 
   3  21  -7     2055.93     2109.34     68.76 o 
   5  21  -7      877.68     1012.77     73.57 o 
   7  21  -7     4893.06     5341.40    121.65 o 
   9  21  -7     1757.77     1359.65     66.92 o 
  11  21  -7     2461.10     2386.86     88.23 o 
  13  21  -7       42.25       79.41     31.15 o 
  15  21  -7      178.69      265.68     42.62 o 
  17  21  -7      746.25      909.67    141.02 o 
   1  23  -7     2327.07     2156.12     79.73 o 
   3  23  -7     1437.46     1361.04     77.43 o 
   5  23  -7     1105.55     1075.03     86.51 o 
   7  23  -7      800.72      772.81     47.56 o 
   9  23  -7      608.52      802.42     55.84 o 
  11  23  -7     1957.90     2194.43     95.98 o 
  13  23  -7      497.37      516.38     49.87 o 
  15  23  -7      450.49      368.37     54.61 o 
  17  23  -7      177.84      218.94     48.09 o 
   1  25  -7     1270.39     1431.45     66.28 o 
   3  25  -7     1190.93     1416.71     65.97 o 
   5  25  -7     8035.08     7488.91    169.67 o 
   7  25  -7     3129.36     3032.41    148.66 o 
   9  25  -7      406.48      546.82     43.67 o 
  11  25  -7     2958.44     2663.36    111.86 o 
  13  25  -7      170.29      165.58     43.88 o 
  15  25  -7       54.65       68.93     36.00 o 
  17  25  -7      471.35      417.72     73.09 o 
   1  27  -7     2718.27     2567.30    135.69 o 
   3  27  -7     2890.94     2962.72     95.84 o 
   5  27  -7      665.70      604.26     47.02 o 
   7  27  -7      370.28      415.96     51.92 o 
   9  27  -7     2268.97     2114.89     99.56 o 
  11  27  -7      568.49      448.96     66.17 o 
  13  27  -7     1035.56     1261.12     85.18 o 
  15  27  -7      572.43      898.77     77.10 o 
   1  29  -7     1878.22     1732.28     74.69 o 
   3  29  -7      657.78      579.55     47.52 o 
   5  29  -7     1921.74     2067.02    124.80 o 
   7  29  -7     2328.58     2350.41    106.35 o 
   9  29  -7     2515.49     2562.58    149.67 o 
  11  29  -7       10.81      -28.36     38.74 o 
  13  29  -7       75.78       85.13     48.55 o 
   1  31  -7     2543.73     2635.17     91.47 o 
   3  31  -7     1609.54     1543.33     85.41 o 
   5  31  -7      472.47      638.61     60.60 o 
   7  31  -7      115.48      137.72     42.13 o 
   9  31  -7      783.35      864.54     70.48 o 
  11  31  -7     1657.12     1635.02    115.00 o 
   1  33  -7      414.60      374.94     50.72 o 
   3  33  -7       87.29       86.83     36.97 o 
   5  33  -7      909.61      841.99     68.60 o 
   7  33  -7      180.78      184.31     45.56 o 
   9  33  -7      212.98      187.41     45.72 o 
   1  35  -7     1859.42     1841.25    133.32 o 
   3  35  -7     1620.86     1715.79    129.09 o 
   5  35  -7      152.37      130.65     41.30 o 
   7  35  -7      575.00      747.47     68.30 o 
   1  37  -7      131.63       64.95     83.83 o 
   3  37  -7      206.15      282.14     71.61 o 
   2   0  -6     2091.33     2050.99     88.92 o 
   6   0  -6    16774.50    18127.85    341.81 o 
  10   0  -6     1988.12     1928.29    118.59 o 
  14   0  -6     4779.44     4270.38    170.66 o 
  18   0  -6     4722.51     4383.19    171.69 o 
  22   0  -6     2432.70     2753.28    145.97 o 
   0   2  -6      857.27      878.47     59.28 o 
   2   2  -6     6337.58     6340.10    113.48 o 
   4   2  -6     2525.76     2520.66     62.96 o 
   6   2  -6    11737.61    12222.27    170.92 o 
   8   2  -6      136.97      189.95     18.30 o 
  10   2  -6     4952.45     4726.40     86.04 o 
  12   2  -6     2055.40     1890.39     57.08 o 
  14   2  -6     1115.94     1022.57     52.83 o 
  16   2  -6      194.31      298.65     34.18 o 
  18   2  -6     3075.71     3097.20     98.27 o 
  20   2  -6      687.20      764.66     98.87 o 
  22   2  -6     3211.17     3451.00    160.45 o 
   2   4  -6    14751.89    14540.27    214.74 o 
   4   4  -6     4445.16     4294.50     87.43 o 
   6   4  -6     3279.38     3304.47     75.16 o 
   8   4  -6     1178.54     1007.78     40.54 o 
  10   4  -6     2940.40     2300.70     63.51 o 
  12   4  -6     1334.93     1438.55     50.78 o 
  14   4  -6      911.36      832.00     47.96 o 
  16   4  -6     2899.58     2890.17     91.59 o 
  18   4  -6     1685.71     1954.33     78.01 o 
  20   4  -6      299.67      256.94     37.47 o 
  22   4  -6     2142.24     2070.41     89.58 o 
   0   6  -6     5861.34     6041.53    141.66 o 
   2   6  -6    12402.42    11400.47    164.05 o 
   4   6  -6     3605.52     3574.92     78.42 o 
   6   6  -6    15880.89    15100.41    227.18 o 
   8   6  -6     1962.45     2111.16     58.76 o 
  10   6  -6     6892.55     7273.12    131.77 o 
  12   6  -6     1094.98     1181.96     46.31 o 
  14   6  -6     2266.70     2398.71     70.90 o 
  16   6  -6     1545.88     1439.60     63.02 o 
  18   6  -6     2723.70     2746.13     93.74 o 
  20   6  -6      227.63      223.39     79.18 o 
  22   6  -6     1694.22     1652.48    172.23 o 
   2   8  -6     2225.01     2437.15     57.30 o 
   4   8  -6     7016.59     7438.44    129.78 o 
   6   8  -6     4200.30     4497.59     92.85 o 
   8   8  -6     2355.54     1912.36     60.66 o 
  10   8  -6     3392.70     3111.47     76.19 o 
  12   8  -6     1053.20     1047.29     45.03 o 
  14   8  -6     4989.39     4586.56    101.87 o 
  16   8  -6     2038.35     1871.55     93.34 o 
  18   8  -6      485.64      450.55     52.72 o 
  20   8  -6      809.43      811.57     73.29 o 
  22   8  -6       19.01       95.69     42.83 o 
   0  10  -6     4975.18     5441.48    135.59 o 
   2  10  -6     1729.11     1690.51     49.99 o 
   4  10  -6      452.98      531.34     37.04 o 
   6  10  -6    15651.96    14942.57    225.88 o 
   8  10  -6     2663.42     2954.32     71.15 o 
  10  10  -6    12096.33    11387.16    232.14 o 
  12  10  -6     3956.22     4057.91     91.49 o 
  14  10  -6      837.24      803.38     46.61 o 
  16  10  -6      271.73      273.19     37.47 o 
  18  10  -6     4197.90     4068.82    145.25 o 
  20  10  -6      150.04      200.48     47.64 o 
  22  10  -6      792.34      849.21     80.75 o 
   2  12  -6     8979.53     8943.98    136.04 o 
   4  12  -6     1821.56     1711.59     49.12 o 
   6  12  -6     2741.65     3034.58     73.39 o 
   8  12  -6      338.99      417.49     29.58 o 
  10  12  -6     3836.92     3725.49     86.29 o 
  12  12  -6      580.58      609.80     36.06 o 
  14  12  -6     3041.56     2981.61    148.66 o 
  16  12  -6      362.70      375.43     42.03 o 
  18  12  -6      577.75      622.46     96.04 o 
  20  12  -6      942.42      732.66     72.60 o 
  22  12  -6       95.92      147.27     68.59 o 
   0  14  -6     5056.06     4899.55    126.15 o 
   2  14  -6     5845.33     5497.59     97.06 o 
   4  14  -6     1136.80     1044.98     44.20 o 
   6  14  -6    18126.63    17792.70    240.41 o 
   8  14  -6     4815.24     4387.19     93.40 o 
  10  14  -6     1620.20     1529.56     64.68 o 
  12  14  -6      689.72      663.77     46.09 o 
  14  14  -6     1509.72     1593.72     71.06 o 
  16  14  -6       83.43      103.87     30.01 o 
  18  14  -6     1460.43     1347.94     86.62 o 
  20  14  -6       60.21       37.84     46.12 o 
  22  14  -6     1058.35     1292.81     94.89 o 
   2  16  -6     6090.84     5564.94     99.43 o 
   4  16  -6      220.74      232.27     22.76 o 
   6  16  -6     1167.22     1217.50     42.49 o 
   8  16  -6     1382.78     1323.93     59.95 o 
  10  16  -6     4853.77     4447.94    116.58 o 
  12  16  -6      469.09      653.63     47.67 o 
  14  16  -6     2641.44     2763.07     94.12 o 
  16  16  -6     1161.83      884.37     59.58 o 
  18  16  -6       91.31      177.82     38.84 o 
  20  16  -6       36.32       68.21     37.83 o 
   0  18  -6     1577.20     1788.71     71.94 o 
   2  18  -6     3201.86     3098.24     68.46 o 
   4  18  -6     2242.52     2607.51     72.01 o 
   6  18  -6     2907.95     2913.66     87.18 o 
   8  18  -6     1005.96      754.55     43.75 o 
  10  18  -6     5596.78     5386.70    131.63 o 
  12  18  -6     2324.08     2137.72     80.59 o 
  14  18  -6     2294.76     2225.13     86.84 o 
  16  18  -6     1087.15     1166.08     67.18 o 
  18  18  -6     1587.16     1833.69    136.56 o 
  20  18  -6      405.97      377.88    104.79 o 
   2  20  -6     2477.67     2257.72     66.51 o 
   4  20  -6     1402.57     1516.89     55.37 o 
   6  20  -6     1758.31     1810.92     62.78 o 
   8  20  -6     3962.35     4218.65    102.17 o 
  10  20  -6     2275.46     2536.06     86.57 o 
  12  20  -6     1049.05      867.12     55.47 o 
  14  20  -6     2591.02     2314.23     89.83 o 
  16  20  -6      990.73      871.47     75.19 o 
  18  20  -6      476.50      421.50     59.37 o 
  20  20  -6      400.45      413.79     75.23 o 
   0  22  -6    11342.17    11722.55    311.95 o 
   2  22  -6     9812.69     9739.49    166.97 o 
   4  22  -6     5444.74     4982.15    144.96 o 
   6  22  -6     2947.81     2712.82     77.44 o 
   8  22  -6      112.78      143.12     27.09 o 
  10  22  -6      141.17      139.78     29.63 o 
  12  22  -6     4109.46     4171.96    119.17 o 
  14  22  -6      733.66      851.73    114.09 o 
  16  22  -6     1608.21     1465.23    128.01 o 
  18  22  -6     1049.89      736.41     71.54 o 
   2  24  -6      929.71      765.58     48.20 o 
   4  24  -6     3299.22     3727.54    103.96 o 
   6  24  -6     6123.93     6102.30    129.41 o 
   8  24  -6      782.74      771.21     45.96 o 
  10  24  -6      134.21      153.80     31.43 o 
  12  24  -6      196.50      257.99     45.52 o 
  14  24  -6     1056.55     1291.60     82.73 o 
  16  24  -6      868.38      944.83     82.16 o 
  18  24  -6      852.88      689.14     69.95 o 
   0  26  -6    20342.15    19139.65    479.04 o 
   2  26  -6     1918.42     1929.61    102.41 o 
   4  26  -6    11647.74    11586.95    226.60 o 
   6  26  -6      851.51      858.98     52.35 o 
   8  26  -6     2065.91     2215.01     72.90 o 
  10  26  -6      174.57      145.53     33.56 o 
  12  26  -6     3703.72     3508.10    144.16 o 
  14  26  -6      870.36     1044.91    205.36 o 
  16  26  -6     2182.44     2143.04    110.73 o 
   2  28  -6     4625.05     4626.24    118.89 o 
   4  28  -6      387.95      346.79     50.13 o 
   6  28  -6      582.18      553.12     51.95 o 
   8  28  -6     2982.95     2854.61    144.98 o 
  10  28  -6      504.30      592.70     57.20 o 
  12  28  -6      850.61     1045.83     77.50 o 
  14  28  -6      401.74      350.07     78.38 o 
  16  28  -6     1032.60     1192.09     87.53 o 
   0  30  -6     9932.16    10746.31    303.29 o 
   2  30  -6     1033.99     1280.78     61.49 o 
   4  30  -6     5190.08     5131.88    158.47 o 
   6  30  -6     4710.90     4360.41    140.70 o 
   8  30  -6      788.96      602.21     59.89 o 
  10  30  -6     1773.74     2065.28    100.26 o 
  12  30  -6     7753.40     8224.92    265.85 o 
  14  30  -6       96.34      143.71     50.28 o 
   2  32  -6      470.90      430.15     50.13 o 
   4  32  -6     1535.77     1450.95     80.95 o 
   6  32  -6      913.76     1114.78     73.94 o 
   8  32  -6     1935.94     2140.70    103.09 o 
  10  32  -6     1659.10     1839.10    122.98 o 
  12  32  -6      331.61      225.74     56.11 o 
  14  32  -6      871.35      724.54    101.80 o 
   0  34  -6     3565.00     3538.88    245.51 o 
   2  34  -6       88.60      103.62     48.55 o 
   4  34  -6     3071.21     2944.25    115.43 o 
   6  34  -6     4169.72     4978.80    160.33 o 
   8  34  -6     1584.03     1701.95    130.17 o 
  10  34  -6     2418.17     2635.73    116.23 o 
  12  34  -6      965.33     1000.52    137.72 o 
   2  36  -6      937.27     1066.78    103.67 o 
   4  36  -6     1988.24     2290.14    200.60 o 
   6  36  -6       53.48       33.93     50.28 o 
   8  36  -6     1266.39     1305.88     84.49 o 
   0  38  -6     1673.62     1700.58    185.63 o 
   2  38  -6     2731.01     3031.66    305.39 o 
   4  38  -6      327.94      289.10     71.61 o 
   6  38  -6     1109.48     1236.41    112.14 o 
   1   1  -5    12495.57    15137.67    211.53 o 
   3   1  -5    10470.69    11284.31    154.31 o 
   5   1  -5     6432.60     6601.96    154.39 o 
   7   1  -5    40160.03    41204.54    497.62 o 
   9   1  -5     2095.15     2378.84     51.71 o 
  11   1  -5    20239.82    20113.71    260.08 o 
  13   1  -5       57.92      133.37     27.11 o 
  15   1  -5     1098.09     1059.61     51.87 o 
  17   1  -5      107.76      192.78     30.58 o 
  19   1  -5      794.29      793.31     52.09 o 
  21   1  -5      366.86      350.36     43.40 o 
  23   1  -5      917.79      895.70     65.05 o 
   1   3  -5     1252.99     1094.78     34.14 o 
   3   3  -5     6694.42     6539.24    111.26 o 
   5   3  -5     6106.95     6537.55    112.51 o 
   7   3  -5     3664.61     3681.63     71.84 o 
   9   3  -5     7253.99     7100.90    110.45 o 
  11   3  -5     9070.91     9703.44    159.27 o 
  13   3  -5     1804.61     1750.50     54.70 o 
  15   3  -5     8356.41     7946.77    164.14 o 
  17   3  -5     3731.92     3851.46    107.30 o 
  19   3  -5       20.13      -18.53     20.62 o 
  21   3  -5      180.05      151.18     38.89 o 
  23   3  -5     1483.32     1706.85     83.61 o 
   1   5  -5    15966.60    19218.09    246.70 o 
   3   5  -5    15818.65    16921.66    244.09 o 
   5   5  -5     1307.87     1321.51     41.50 o 
   7   5  -5    14569.73    14569.48    216.71 o 
   9   5  -5     7427.64     6396.00    116.87 o 
  11   5  -5     4437.49     4348.92     90.29 o 
  13   5  -5     6662.09     6922.11    131.74 o 
  15   5  -5      333.39      312.49     28.86 o 
  17   5  -5      187.90       92.54     25.02 o 
  19   5  -5     2873.56     2879.49     96.97 o 
  21   5  -5       32.79       37.74     27.34 o 
  23   5  -5      836.19      890.83     81.23 o 
   1   7  -5     4481.52     4849.23     82.97 o 
   3   7  -5    11404.11    11291.54    157.87 o 
   5   7  -5     4203.69     3989.74     79.70 o 
   7   7  -5     5634.74     5762.96    106.58 o 
   9   7  -5     8464.82     8350.42    174.53 o 
  11   7  -5     4524.20     4365.06     90.93 o 
  13   7  -5     6809.46     6307.34    138.12 o 
  15   7  -5     1200.86     1398.09     54.78 o 
  17   7  -5      940.72      948.90     53.98 o 
  19   7  -5     1219.91     1091.19     60.54 o 
  21   7  -5     3697.98     3888.52    146.57 o 
  23   7  -5      123.46       77.08     44.20 o 
   1   9  -5    18875.23    20179.93    258.02 o 
   3   9  -5    18755.90    19553.29    251.35 o 
   5   9  -5     4563.10     4426.44     81.23 o 
   7   9  -5    11753.67    11714.15    181.67 o 
   9   9  -5    16410.56    17095.58    249.36 o 
  11   9  -5     1184.97     1396.35     47.30 o 
  13   9  -5     1643.74     1573.41     53.79 o 
  15   9  -5     4446.89     4727.02    102.54 o 
  17   9  -5     2552.25     2666.77     77.53 o 
  19   9  -5     1720.84     1539.57     91.09 o 
  21   9  -5      265.98      284.18     52.92 o 
  23   9  -5      738.35      747.86     78.12 o 
   1  11  -5     1034.32     1059.01     41.83 o 
   3  11  -5     5595.54     4705.06     84.34 o 
   5  11  -5     4968.32     4914.28     86.61 o 
   7  11  -5    18927.66    19436.05    277.02 o 
   9  11  -5     8535.38     8314.32    142.64 o 
  11  11  -5     5270.95     4877.21    112.27 o 
  13  11  -5     3935.00     3699.32     86.12 o 
  15  11  -5     4054.18     3775.77     91.65 o 
  17  11  -5     3097.68     3209.48    103.38 o 
  19  11  -5      104.31      164.45     42.71 o 
  21  11  -5      461.62      533.79     65.15 o 
  23  11  -5       54.69       85.40     58.91 o 
   1  13  -5     2798.54     3007.61     66.50 o 
   3  13  -5     5526.81     6457.46    104.12 o 
   5  13  -5    10283.07    10139.58    147.31 o 
   7  13  -5    21731.34    22163.16    286.88 o 
   9  13  -5    12427.43    11807.30    184.82 o 
  11  13  -5      685.97      584.92     45.70 o 
  13  13  -5    10776.58    10253.65    205.01 o 
  15  13  -5     6826.88     6838.82    157.31 o 
  17  13  -5      298.02      339.60     39.80 o 
  19  13  -5     1365.79     1512.86    146.29 o 
  21  13  -5     1728.29     2068.49    226.44 o 
  23  13  -5      543.02      541.16    125.08 o 
   1  15  -5     5993.02     6288.25    102.43 o 
   3  15  -5    20036.23    21355.53    274.94 o 
   5  15  -5     5806.20     5464.51     94.33 o 
   7  15  -5     1708.05     1717.21     47.03 o 
   9  15  -5     4479.60     4115.62     86.35 o 
  11  15  -5     5439.20     5463.29    140.88 o 
  13  15  -5     3440.96     3057.51     96.33 o 
  15  15  -5     2115.14     1991.28     79.59 o 
  17  15  -5     1649.84     2069.57     96.80 o 
  19  15  -5      239.73      329.42     44.89 o 
  21  15  -5     1431.19     1507.81     97.19 o 
  23  15  -5      746.87      901.11    152.69 o 
   1  17  -5      928.63      864.53     32.97 o 
   3  17  -5     5206.60     5028.79     88.32 o 
   5  17  -5     3193.42     3016.31     86.38 o 
   7  17  -5     2918.63     2746.33     81.22 o 
   9  17  -5    39675.35    38067.42    586.10 o 
  11  17  -5     5962.34     6249.03    147.79 o 
  13  17  -5     3370.78     3455.49    104.70 o 
  15  17  -5     2821.72     2841.02    123.43 o 
  17  17  -5     1656.37     1914.45    117.54 o 
  19  17  -5      347.49      250.80     41.74 o 
  21  17  -5     1713.63     1535.56    118.52 o 
   1  19  -5     1948.91     1725.76     46.11 o 
   3  19  -5      581.67      514.80     35.91 o 
   5  19  -5    16949.20    16486.87    252.15 o 
   7  19  -5     4742.44     4640.15    103.97 o 
   9  19  -5      863.57      748.22     42.12 o 
  11  19  -5     6222.57     5953.29    140.86 o 
  13  19  -5     5089.90     5028.72    131.11 o 
  15  19  -5     1070.53     1143.69     64.83 o 
  17  19  -5     1559.13     1818.94     95.94 o 
  19  19  -5     1623.02     1784.59    101.58 o 
  21  19  -5      108.51      126.57     52.99 o 
   1  21  -5     1384.79     1364.67     47.60 o 
   3  21  -5     7888.55     7364.17    135.28 o 
   5  21  -5    17290.98    16514.04    252.00 o 
   7  21  -5     5645.89     5608.35    151.26 o 
   9  21  -5     9090.20     8223.76    154.32 o 
  11  21  -5     1290.72     1193.17     59.76 o 
  13  21  -5      540.34      522.16     47.54 o 
  15  21  -5      641.01      687.42     66.62 o 
  17  21  -5      671.98      646.65     64.04 o 
  19  21  -5      505.74      645.32     69.12 o 
  21  21  -5      783.57     1039.25     85.47 o 
   1  23  -5     5442.14     5262.85    120.23 o 
   3  23  -5     3626.07     3250.61     79.47 o 
   5  23  -5     1449.25     1320.38     51.12 o 
   7  23  -5     2381.52     2253.60     76.86 o 
   9  23  -5      577.08      752.04     43.75 o 
  11  23  -5      820.68      765.49     50.72 o 
  13  23  -5        0.76        6.84     26.61 o 
  15  23  -5      805.43      833.45    121.64 o 
  17  23  -5      221.27      258.76     60.99 o 
  19  23  -5      154.84      138.71     46.87 o 
   1  25  -5     8113.79     7789.92    161.25 o 
   3  25  -5     1910.52     1928.27     91.61 o 
   5  25  -5      171.67       93.65     30.16 o 
   7  25  -5     2663.61     2472.79     72.48 o 
   9  25  -5     2693.45     2763.80     80.18 o 
  11  25  -5      997.80      976.22     67.53 o 
  13  25  -5      365.57      414.01     50.72 o 
  15  25  -5      605.24      684.17     65.19 o 
  17  25  -5       12.90        3.23     32.20 o 
  19  25  -5      758.31      768.77     76.36 o 
   1  27  -5      420.95      397.13     34.37 o 
   3  27  -5     1050.66      878.51     57.41 o 
   5  27  -5      718.90      740.68     45.17 o 
   7  27  -5     1356.55     1627.52     78.38 o 
   9  27  -5       38.17       34.76     36.64 o 
  11  27  -5     1341.32     1513.93     72.38 o 
  13  27  -5     1536.61     1605.04     88.14 o 
  15  27  -5      589.30      449.29     84.73 o 
  17  27  -5      351.06      252.70     52.71 o 
   1  29  -5     2158.95     2170.51     74.21 o 
   3  29  -5       86.84       62.31     23.83 o 
   5  29  -5     2437.72     2358.43    144.15 o 
   7  29  -5     2033.28     2102.47     91.29 o 
   9  29  -5     2181.10     2285.86     96.76 o 
  11  29  -5     1375.96     1569.00     75.36 o 
  13  29  -5      479.76      418.13     54.46 o 
  15  29  -5      256.14      355.68     55.83 o 
  17  29  -5      446.43      471.40     70.18 o 
   1  31  -5     1236.57     1050.72     65.05 o 
   3  31  -5      269.59      460.32     48.42 o 
   5  31  -5      918.53     1038.49     66.97 o 
   7  31  -5      117.86       87.28     32.53 o 
   9  31  -5     2427.48     2773.90    109.17 o 
  11  31  -5      627.79      581.57     57.20 o 
  13  31  -5     1750.11     1757.60    111.83 o 
  15  31  -5      328.07      410.00     57.74 o 
   1  33  -5      105.94      111.43     53.89 o 
   3  33  -5     1403.36     1634.73     81.36 o 
   5  33  -5      962.58     1183.50     73.94 o 
   7  33  -5     3116.78     3299.77    122.88 o 
   9  33  -5     2225.25     2099.89    140.17 o 
  11  33  -5      195.49      247.04     47.41 o 
  13  33  -5       17.72       38.32     41.71 o 
   1  35  -5      618.30      905.27    116.77 o 
   3  35  -5     2568.10     2445.62    137.56 o 
   5  35  -5       54.22       77.84     71.86 o 
   7  35  -5      152.25      102.30     36.00 o 
   9  35  -5      443.31      362.86     50.85 o 
  11  35  -5     2093.84     2218.99    105.40 o 
   1  37  -5       63.34       49.61     44.31 o 
   3  37  -5      888.80      730.35    236.52 o 
   5  37  -5      358.44      258.43    122.75 o 
   7  37  -5     1112.54     1186.80    107.91 o 
   9  37  -5      706.87      871.39     95.20 o 
   1  39  -5     1205.43     1043.14    101.62 o 
   3  39  -5      465.95      469.82     80.45 o 
   5  39  -5      421.71      610.72     86.10 o 
   7  39  -5      201.70      357.07     73.28 o 
   0   0  -4    20906.19    19933.91    592.81 o 
   4   0  -4    17892.82    19954.47    349.04 o 
   8   0  -4    13914.37    13443.54    254.63 o 
  12   0  -4    18196.74    17015.21    326.34 o 
  16   0  -4     1455.52     1409.04     86.14 o 
  20   0  -4     1393.01     1333.70     92.42 o 
  24   0  -4     1052.11     1017.95    185.63 o 
   2   2  -4     1896.66     2096.14     47.46 o 
   4   2  -4    46736.95    47623.07    559.56 o 
   6   2  -4     5975.84     6216.95     93.60 o 
   8   2  -4    61019.20    63637.14    743.95 o 
  10   2  -4    13767.03    14497.08    194.90 o 
  12   2  -4      888.99     1066.27     36.66 o 
  14   2  -4     2746.45     2748.23     69.08 o 
  16   2  -4     5639.54     5903.49    152.98 o 
  18   2  -4       51.97       99.63     28.52 o 
  20   2  -4     3358.84     3175.00    101.78 o 
  22   2  -4      540.25      424.78     73.31 o 
  24   2  -4     3488.84     3165.15    207.34 o 
   0   4  -4    10368.79    11686.50    218.83 o 
   2   4  -4     3743.94     4510.91     73.30 o 
   4   4  -4     9149.83     9262.21    175.00 o 
   6   4  -4     4272.68     5081.78     85.51 o 
   8   4  -4     5333.87     6064.25     93.68 o 
  10   4  -4    10331.97    10914.50    152.49 o 
  12   4  -4     5669.50     4743.58     95.50 o 
  14   4  -4     1867.44     1854.34     56.40 o 
  16   4  -4     3509.52     3075.64    130.92 o 
  18   4  -4      812.42      934.17     52.69 o 
  20   4  -4      941.54     1102.82     62.13 o 
  22   4  -4      356.27      484.22     80.26 o 
  24   4  -4     1603.13     1368.78    146.03 o 
   2   6  -4    11326.73    12761.86    185.04 o 
   4   6  -4     4721.44     5842.37     90.87 o 
   6   6  -4     7854.56     9080.09    140.51 o 
   8   6  -4    36017.68    34959.57    462.06 o 
  10   6  -4     2304.19     2364.92     58.04 o 
  12   6  -4     3794.11     3888.49    107.41 o 
  14   6  -4     1578.76     1436.18     49.79 o 
  16   6  -4     7788.48     7073.05    134.29 o 
  18   6  -4     2380.20     2443.90     84.28 o 
  20   6  -4     8778.84     9235.68    197.91 o 
  22   6  -4      158.33       89.10     42.83 o 
  24   6  -4      333.64      378.14    149.70 o 
   0   8  -4     5006.18     5876.54    126.54 o 
   2   8  -4     4175.70     4556.61     75.11 o 
   4   8  -4    48487.66    54039.53    632.00 o 
   6   8  -4    23426.50    24000.88    325.43 o 
   8   8  -4     4800.23     5222.14     96.80 o 
  10   8  -4      576.67      530.79     28.73 o 
  12   8  -4     9448.49     8859.87    170.48 o 
  14   8  -4     1948.62     1973.56     59.34 o 
  16   8  -4     6224.89     6260.67    125.37 o 
  18   8  -4      393.69      340.65     32.27 o 
  20   8  -4      573.03      427.12     58.33 o 
  22   8  -4      268.80      215.36     50.72 o 
  24   8  -4      290.29      373.86    161.67 o 
   2  10  -4     9661.92    11031.06    150.76 o 
   4  10  -4     7307.07     7336.74    108.88 o 
   6  10  -4      582.67      631.10     25.43 o 
   8  10  -4     7770.70     8321.97    136.08 o 
  10  10  -4      479.35      476.68     31.50 o 
  12  10  -4     3446.20     3386.30     77.65 o 
  14  10  -4     2806.88     3084.24     76.74 o 
  16  10  -4     7177.13     7166.50    137.56 o 
  18  10  -4     1127.15      991.09     59.33 o 
  20  10  -4      765.84      709.96     67.43 o 
  22  10  -4      634.96      533.31     65.74 o 
  24  10  -4     1822.13     2066.72    168.73 o 
   0  12  -4    75969.11    79718.09   1275.14 o 
   2  12  -4     7482.45     7554.15    111.83 o 
   4  12  -4    15012.88    15518.86    200.59 o 
   6  12  -4     1224.55     1380.48     38.52 o 
   8  12  -4        6.81       24.34     12.37 o 
  10  12  -4     3920.58     3784.62     91.04 o 
  12  12  -4    20922.56    20125.96    293.10 o 
  14  12  -4     2192.35     2145.34     62.61 o 
  16  12  -4      225.11      258.86     46.27 o 
  18  12  -4      642.19      722.40     57.91 o 
  20  12  -4     3152.76     3212.27    158.84 o 
  22  12  -4     1465.75     1412.88    139.66 o 
  24  12  -4      142.37      119.58     70.50 o 
   2  14  -4     6680.22     6740.87    102.31 o 
   4  14  -4      592.71      576.54     24.91 o 
   6  14  -4     7452.15     7145.92    110.49 o 
   8  14  -4    13151.33    12664.10    175.89 o 
  10  14  -4      367.46      378.87     29.83 o 
  12  14  -4     1173.05     1038.27     41.01 o 
  14  14  -4     4881.36     4915.02    157.62 o 
  16  14  -4     1886.39     1794.77     75.95 o 
  18  14  -4     1712.31     1553.83     74.76 o 
  20  14  -4     2644.22     2532.26     98.65 o 
  22  14  -4      253.35      201.88     50.41 o 
  24  14  -4      324.85      203.59    125.75 o 
   0  16  -4     1181.30     1410.03     53.63 o 
   2  16  -4     8959.74    10036.76    142.09 o 
   4  16  -4    15376.23    14829.85    195.12 o 
   6  16  -4     7872.85     7430.70    114.01 o 
   8  16  -4     1491.72     1595.78     41.17 o 
  10  16  -4    10048.97     9508.66    185.70 o 
  12  16  -4     2245.94     2075.92     73.46 o 
  14  16  -4     3823.55     3739.63    106.53 o 
  16  16  -4    11851.82    11557.77    233.23 o 
  18  16  -4     2025.31     1801.93    122.73 o 
  20  16  -4       84.33        1.22     30.98 o 
  22  16  -4       45.19      110.88     56.20 o 
   2  18  -4     6198.69     5668.62     91.02 o 
   4  18  -4     2336.62     2294.65     54.45 o 
   6  18  -4    11650.38    12597.02    195.83 o 
   8  18  -4     9962.20     9720.52    151.06 o 
  10  18  -4     4252.58     3856.87    109.77 o 
  12  18  -4    10968.94    10283.04    253.24 o 
  14  18  -4     2829.72     2831.53     92.93 o 
  16  18  -4     2830.59     2632.24     92.89 o 
  18  18  -4       92.43       47.23     32.53 o 
  20  18  -4      586.33      821.92     73.00 o 
  22  18  -4       34.60        6.51     45.33 o 
   0  20  -4     4580.23     4291.77    107.76 o 
   2  20  -4     1572.50     1634.72     41.63 o 
   4  20  -4      951.27     1028.73     41.50 o 
   6  20  -4    12435.41    11774.74    173.84 o 
   8  20  -4     1197.54     1077.93     42.33 o 
  10  20  -4     4445.86     4248.76     88.31 o 
  12  20  -4    17756.02    17943.92    310.31 o 
  14  20  -4      402.34      452.62     42.26 o 
  16  20  -4      368.03      299.18     47.42 o 
  18  20  -4      142.30      146.51     40.94 o 
  20  20  -4      163.13      214.55     48.13 o 
  22  20  -4      132.17       97.09     47.54 o 
   2  22  -4     8602.98     8592.56    143.83 o 
   4  22  -4     3631.94     3641.84     77.07 o 
   6  22  -4     1601.55     1619.88     49.99 o 
   8  22  -4    21753.80    21474.18    286.32 o 
  10  22  -4     1413.12     1586.95     52.55 o 
  12  22  -4      245.22      197.51     33.71 o 
  14  22  -4      613.33      521.49     53.94 o 
  16  22  -4      292.00      205.63     61.62 o 
  18  22  -4      297.28      343.84     51.96 o 
  20  22  -4      478.32      382.19     60.03 o 
   0  24  -4     4692.08     4663.64    155.12 o 
   2  24  -4     1195.16     1232.45     47.40 o 
   4  24  -4     1824.54     1699.82     50.68 o 
   6  24  -4     1073.88     1050.65     42.04 o 
   8  24  -4     3608.45     3967.52     85.73 o 
  10  24  -4     7394.10     7487.75    251.18 o 
  12  24  -4      907.56      686.09     64.33 o 
  14  24  -4      372.57      378.91     49.77 o 
  16  24  -4      540.19      378.57     54.46 o 
  18  24  -4      200.27      245.13     50.32 o 
  20  24  -4      277.14      326.28     58.11 o 
   2  26  -4      560.22      578.68     53.84 o 
   4  26  -4     6804.38     6326.37    122.47 o 
   6  26  -4     3683.39     3533.04     77.53 o 
   8  26  -4     2284.60     1994.78    110.86 o 
  10  26  -4     2273.10     1912.83    104.58 o 
  12  26  -4      756.50      935.15     69.31 o 
  14  26  -4     2885.01     2918.07    118.06 o 
  16  26  -4       70.49       41.24     36.54 o 
  18  26  -4      199.55      195.21     49.29 o 
  20  26  -4      426.75      549.74     70.53 o 
   0  28  -4      104.39      186.41     41.92 o 
   2  28  -4      773.34     1018.24     45.72 o 
   4  28  -4     1539.32     1658.53     67.94 o 
   6  28  -4     6290.64     6822.99    166.81 o 
   8  28  -4      152.64      148.46     27.39 o 
  10  28  -4     1256.02      953.24     76.92 o 
  12  28  -4     1330.65     1486.53     84.21 o 
  14  28  -4      303.96      282.12     96.14 o 
  16  28  -4     1026.59     1155.32    145.29 o 
  18  28  -4     1337.01     1388.79     96.07 o 
   2  30  -4     2333.12     2239.38     79.38 o 
   4  30  -4       24.24        7.41     27.66 o 
   6  30  -4      808.86      716.66     49.03 o 
   8  30  -4     2374.57     2768.42     91.80 o 
  10  30  -4     2125.05     1963.52     90.55 o 
  12  30  -4     1050.69      712.79     63.08 o 
  14  30  -4     1763.27     1895.59    179.86 o 
  16  30  -4     1418.28     1543.03     97.58 o 
   0  32  -4     3072.63     3832.29    239.52 o 
   2  32  -4     1451.29     1434.39     86.29 o 
   4  32  -4      695.08      564.58     45.16 o 
   6  32  -4     3128.86     3117.71    130.23 o 
   8  32  -4      644.20      576.29     48.02 o 
  10  32  -4     1499.04     1574.62     82.41 o 
  12  32  -4     1901.39     2056.20     98.34 o 
  14  32  -4      588.11      906.91     87.47 o 
  16  32  -4      282.15      352.91     57.93 o 
   2  34  -4     1478.84     1459.70     91.20 o 
   4  34  -4     1712.14     1538.55     92.50 o 
   6  34  -4      319.96      357.27     41.80 o 
   8  34  -4     1577.84     1804.05     87.67 o 
  10  34  -4     1843.53     1866.42     93.04 o 
  12  34  -4      946.87     1065.82    104.79 o 
  14  34  -4     1077.95     1059.39    239.52 o 
   0  36  -4     2353.31     1718.54    167.66 o 
   2  36  -4      186.07      179.71     50.83 o 
   4  36  -4      651.68      906.25     78.91 o 
   6  36  -4      787.70      797.57     79.31 o 
   8  36  -4     1125.86     1269.71     88.18 o 
  10  36  -4     1333.56     1191.68    101.64 o 
  12  36  -4      747.19      704.96     95.81 o 
   2  38  -4     1036.24     1191.51    101.64 o 
   4  38  -4      661.76      631.42     72.24 o 
   6  38  -4      396.91      323.34     57.48 o 
   8  38  -4      239.63      282.86     75.14 o 
  10  38  -4      736.93      646.70    131.74 o 
   0  40  -4       82.33       89.82     71.86 o 
   2  40  -4        0.57       38.92     46.58 o 
   4  40  -4      152.46      184.05     59.65 o 
   6  40  -4      922.61     1035.83     88.41 o 
   8  40  -4       52.13       22.21     50.28 o 
   2  42  -4      628.39      657.69     90.37 o 
   1   1  -3    19240.90    19223.85    233.79 o 
   3   1  -3    32441.17    32845.61    389.34 o 
   5   1  -3    20489.86    21105.71    256.49 o 
   7   1  -3     3769.08     3604.66     61.40 o 
   9   1  -3     1156.64     1045.65     29.79 o 
  11   1  -3     6043.04     6007.67     95.22 o 
  13   1  -3     1630.40     1717.43     44.87 o 
  15   1  -3      554.78      590.70     30.09 o 
  17   1  -3     2759.72     2355.08    124.46 o 
  19   1  -3     4723.70     4750.00    125.63 o 
  21   1  -3      448.75      543.66    110.78 o 
  23   1  -3     1318.19     1731.89    182.63 o 
  25   1  -3      201.39      358.35     95.20 o 
   1   3  -3    33475.80    32652.78    385.15 o 
   3   3  -3    24516.57    24974.41    367.99 o 
   5   3  -3     7043.57     7280.32    100.69 o 
   7   3  -3      779.32      883.33     24.82 o 
   9   3  -3    13149.49    14251.21    186.26 o 
  11   3  -3     2447.69     2036.34     48.87 o 
  13   3  -3    18400.02    17241.87    246.72 o 
  15   3  -3     4644.79     5046.45    104.32 o 
  17   3  -3     3721.03     3948.38     93.94 o 
  19   3  -3     1055.33     1082.46     75.37 o 
  21   3  -3      237.93      335.94     80.45 o 
  23   3  -3      901.54      814.97    116.38 o 
  25   3  -3      742.69      964.79    206.58 o 
   1   5  -3     9755.58     8291.85    111.54 o 
   3   5  -3     1402.19     1556.03     34.30 o 
   5   5  -3     3086.24     3069.27     63.69 o 
   7   5  -3      914.61      730.23     27.73 o 
   9   5  -3     7716.52     8781.63    123.76 o 
  11   5  -3      233.41      230.92     15.91 o 
  13   5  -3     2537.25     2404.71     49.51 o 
  15   5  -3     1585.05     1586.67     53.52 o 
  17   5  -3     7246.62     7146.19    139.96 o 
  19   5  -3     2767.03     2733.91    116.53 o 
  21   5  -3      911.32      826.05     73.89 o 
  23   5  -3      846.13      741.55    113.38 o 
  25   5  -3      594.65      731.30    120.83 o 
   1   7  -3    25895.51    28411.81    337.37 o 
   3   7  -3     1608.90     1404.92     32.51 o 
   5   7  -3    32473.32    32368.54    384.08 o 
   7   7  -3    10232.68     9945.45    149.70 o 
   9   7  -3    11858.94    11672.37    177.02 o 
  11   7  -3     6026.20     6249.06    112.84 o 
  13   7  -3    19489.59    18898.71    250.30 o 
  15   7  -3      642.65      415.02     29.94 o 
  17   7  -3     6241.63     5868.42    155.11 o 
  19   7  -3     1183.99     1033.27     61.99 o 
  21   7  -3     1339.62     1228.22    107.43 o 
  23   7  -3      598.42      760.28    116.38 o 
  25   7  -3      188.96      314.16     90.37 o 
   1   9  -3    11732.48    11516.31    151.21 o 
   3   9  -3    28125.97    29904.83    358.32 o 
   5   9  -3     7069.43     7249.82    104.99 o 
   7   9  -3    16020.07    15678.97    221.54 o 
   9   9  -3     2580.00     2861.28     72.96 o 
  11   9  -3     8428.34     7699.77    163.40 o 
  13   9  -3     2016.35     1863.49     49.83 o 
  15   9  -3     3161.90     3196.55     88.12 o 
  17   9  -3     5033.78     5119.28    189.16 o 
  19   9  -3      265.79      319.31     41.20 o 
  21   9  -3      223.22      290.20     52.70 o 
  23   9  -3     1203.60     1191.99    132.92 o 
  25   9  -3       18.01       -7.48     62.87 o 
   1  11  -3    31407.92    33685.37    398.18 o 
   3  11  -3     8122.06     8640.85    119.39 o 
   5  11  -3      800.11      962.31     28.39 o 
   7  11  -3    30841.98    31871.88    355.22 o 
   9  11  -3     4969.50     4675.11     78.86 o 
  11  11  -3     9620.17     8718.22    128.66 o 
  13  11  -3     8572.69     8330.07    129.73 o 
  15  11  -3     1887.45     1764.73     70.67 o 
  17  11  -3     1868.88     1644.57     73.05 o 
  19  11  -3      816.99      932.25     61.99 o 
  21  11  -3     1249.15     1104.00     97.66 o 
  23  11  -3     1562.07     1552.54    144.93 o 
  25  11  -3     1285.26     1317.35    227.54 o 
   1  13  -3    29602.57    33509.37    396.86 o 
   3  13  -3     7006.75     8788.22    114.02 o 
   5  13  -3     6935.93     7135.29     97.47 o 
   7  13  -3    21688.54    19692.97    230.74 o 
   9  13  -3      324.02      432.13     21.70 o 
  11  13  -3     6702.08     6165.88    112.47 o 
  13  13  -3     3371.66     3080.00    123.36 o 
  15  13  -3      547.39      580.86     45.36 o 
  17  13  -3      935.02      825.04     55.47 o 
  19  13  -3     2737.43     2603.45    167.67 o 
  21  13  -3      431.66      467.58     51.87 o 
  23  13  -3     1292.77     1413.16    227.54 o 
   1  15  -3      486.53      366.84     17.67 o 
   3  15  -3     4004.56     4306.60     66.11 o 
   5  15  -3     2590.88     3454.97     56.50 o 
   7  15  -3      884.97      876.25     25.96 o 
   9  15  -3      152.88      166.06     15.84 o 
  11  15  -3     4405.70     4447.24     91.94 o 
  13  15  -3     5836.31     5432.87    130.91 o 
  15  15  -3     1709.09     1564.67     76.40 o 
  17  15  -3     1219.94     1277.67     67.04 o 
  19  15  -3      777.63      733.08     57.68 o 
  21  15  -3      434.59      431.51     70.66 o 
  23  15  -3     1437.37      946.10    197.60 o 
   1  17  -3    11157.29    10812.35    136.88 o 
   3  17  -3     6259.85     6571.79     91.51 o 
   5  17  -3    10768.54    11065.88    156.27 o 
   7  17  -3     9018.34     8113.40    126.07 o 
   9  17  -3      686.18      687.29     35.71 o 
  11  17  -3    10715.15    10475.23    172.84 o 
  13  17  -3     3417.19     3467.28     99.04 o 
  15  17  -3      417.60      544.02     44.97 o 
  17  17  -3     4013.90     4250.06    121.59 o 
  19  17  -3      990.10      924.93     73.07 o 
  21  17  -3      112.13       56.67     41.96 o 
  23  17  -3      639.39      871.81    119.76 o 
   1  19  -3     3631.44     3845.66     60.80 o 
   3  19  -3     4286.43     4702.19     82.91 o 
   5  19  -3     8314.60     8042.09    125.24 o 
   7  19  -3     4383.92     3918.46     81.68 o 
   9  19  -3     3288.46     3456.81     83.01 o 
  11  19  -3     4447.48     4215.64     92.74 o 
  13  19  -3     3369.58     3129.02     94.42 o 
  15  19  -3     3038.21     2900.27     95.13 o 
  17  19  -3     2587.93     2350.14    244.84 o 
  19  19  -3      157.82      120.07     47.91 o 
  21  19  -3      159.67      210.08     71.86 o 
  23  19  -3      327.71      254.64     86.83 o 
   1  21  -3      168.76      166.40     18.84 o 
   3  21  -3     2906.75     3538.50     70.21 o 
   5  21  -3     5106.97     4828.38     87.73 o 
   7  21  -3     3075.92     2662.35     62.42 o 
   9  21  -3     8032.13     7681.15    125.73 o 
  11  21  -3     6896.57     6666.65    126.88 o 
  13  21  -3     3044.69     2770.31    106.08 o 
  15  21  -3      923.52     1104.87     73.53 o 
  17  21  -3     2447.34     2399.87    141.44 o 
  19  21  -3     1977.13     1873.46    102.64 o 
  21  21  -3      210.42      137.46     63.45 o 
   1  23  -3     8732.05     8811.91    125.22 o 
   3  23  -3    17822.31    16854.11    211.37 o 
   5  23  -3     3863.81     3971.41     78.69 o 
   7  23  -3      678.85      890.95     37.20 o 
   9  23  -3      316.09      152.60     21.98 o 
  11  23  -3     2144.63     1861.50     73.58 o 
  13  23  -3     1888.01     2026.16     92.61 o 
  15  23  -3     2146.65     2281.85    141.04 o 
  17  23  -3     3230.35     3487.59    133.57 o 
  19  23  -3      525.78      413.44     58.56 o 
  21  23  -3      114.53       91.44     44.87 o 
   1  25  -3     6761.40     6779.29    134.79 o 
   3  25  -3     5189.25     5096.11    128.88 o 
   5  25  -3     3011.20     2711.20     68.73 o 
   7  25  -3     8744.69     8349.78    202.14 o 
   9  25  -3      626.75      750.82     43.35 o 
  11  25  -3      309.77      218.59     28.42 o 
  13  25  -3      585.05      735.24     62.39 o 
  15  25  -3     2031.83     2015.91    113.84 o 
  17  25  -3      510.90      405.44     72.98 o 
  19  25  -3      831.78     1051.44     84.71 o 
  21  25  -3     1588.92     1561.45    305.39 o 
   1  27  -3    12503.19    12437.56    181.80 o 
   3  27  -3     4745.22     5368.84     98.77 o 
   5  27  -3     4089.17     3900.32    116.55 o 
   7  27  -3     2402.58     2173.76     67.34 o 
   9  27  -3      534.18      749.57     43.28 o 
  11  27  -3     2534.38     2939.93     83.69 o 
  13  27  -3     4757.81     4758.66    334.08 o 
  15  27  -3     1353.21     1552.75    109.12 o 
  17  27  -3     1351.10     1460.74     93.84 o 
  19  27  -3      680.47      514.43     67.90 o 
   1  29  -3     9848.65     8971.53    164.84 o 
   3  29  -3      231.37      259.09     30.68 o 
   5  29  -3     7167.85     7056.97    223.85 o 
   7  29  -3     2551.50     2446.36     80.29 o 
   9  29  -3     2874.13     2594.19     84.89 o 
  11  29  -3      664.07      831.76     54.89 o 
  13  29  -3       47.23       68.99     36.07 o 
  15  29  -3      464.36      470.92     68.66 o 
  17  29  -3     1784.19     1772.44    153.84 o 
  19  29  -3     1661.46     1498.24    118.26 o 
   1  31  -3     4516.19     4707.53    134.33 o 
   3  31  -3     1188.09     1199.13     54.82 o 
   5  31  -3     8083.25     8440.50    198.92 o 
   7  31  -3     1220.32     1055.30     57.07 o 
   9  31  -3      885.26     1126.67     78.65 o 
  11  31  -3       49.81      128.66     36.07 o 
  13  31  -3     3776.82     4030.21    211.78 o 
  15  31  -3     1290.87     1008.82     79.69 o 
  17  31  -3     1173.59     1403.47     97.26 o 
   1  33  -3     2249.31     2157.28    121.86 o 
   3  33  -3     2126.27     1975.20     99.39 o 
   5  33  -3     2490.81     2328.22    137.16 o 
   7  33  -3     2356.00     2634.84     89.32 o 
   9  33  -3     3545.03     3368.01    105.12 o 
  11  33  -3      807.48      936.16     81.86 o 
  13  33  -3      401.61      498.16     69.00 o 
  15  33  -3      289.52      458.16     70.50 o 
   1  35  -3     2078.22     2002.11     91.36 o 
   3  35  -3     3180.02     3136.86    113.64 o 
   5  35  -3       56.85       63.90     38.51 o 
   7  35  -3      261.27      290.86     51.10 o 
   9  35  -3       78.09       88.96     30.52 o 
  11  35  -3     1754.13     2093.71    200.60 o 
  13  35  -3      628.76      775.34     80.55 o 
  15  35  -3      324.41      482.45     76.21 o 
   1  37  -3     1050.41     1004.31     72.72 o 
   3  37  -3      146.52      187.49     42.98 o 
   5  37  -3     3312.68     3225.13    168.80 o 
   7  37  -3     1477.06     1641.14    132.57 o 
   9  37  -3     1306.94     1322.70    115.92 o 
  11  37  -3     1442.02     1604.77    185.63 o 
  13  37  -3      169.75      167.66     95.81 o 
   1  39  -3     1963.97     1887.15     96.59 o 
   3  39  -3      501.30      404.35     56.29 o 
   5  39  -3     1329.13     1430.38     95.13 o 
   7  39  -3      363.87      168.18     50.41 o 
   9  39  -3     1149.56     1227.66    116.38 o 
  11  39  -3       44.26       53.89     83.83 o 
   1  41  -3       88.83      102.84     44.08 o 
   3  41  -3       34.58      100.26     73.75 o 
   5  41  -3     3049.14     3511.92    147.93 o 
   7  41  -3      478.22      603.76     93.15 o 
   1  43  -3     1175.24     1018.74     80.17 o 
   2   0  -2    59564.09    59736.90    952.21 o 
   6   0  -2     8323.46     8357.84    158.09 o 
  10   0  -2     2538.12     2539.75     98.80 o 
  14   0  -2    14109.88    14080.72    292.85 o 
  18   0  -2     1128.66     1137.71    155.69 o 
  22   0  -2     3213.71     4053.85    311.37 o 
  26   0  -2     3590.77     4125.70    341.31 o 
   0   2  -2    37846.16    39925.08    664.34 o 
   2   2  -2     7799.75     7852.23    101.75 o 
   4   2  -2    18996.01    19032.07    229.13 o 
   6   2  -2    60796.93    61589.64    710.01 o 
   8   2  -2    20146.03    20547.47    234.49 o 
  10   2  -2     6173.53     7060.65     95.37 o 
  12   2  -2     1023.78      832.60     25.91 o 
  14   2  -2    12118.30    11699.95    170.74 o 
  16   2  -2      117.47      110.43     30.30 o 
  18   2  -2     6411.80     6403.41    236.24 o 
  20   2  -2      627.67      726.67     97.11 o 
  22   2  -2     3262.34     3609.78    287.42 o 
  24   2  -2      217.93      204.54     80.11 o 
  26   2  -2      430.21      503.44    109.11 o 
   2   4  -2   115851.66   118336.20   1352.80 o 
   4   4  -2      159.19      244.35     13.71 o 
   6   4  -2    13976.74    14529.49    182.23 o 
   8   4  -2    16426.33    15466.75    197.50 o 
  10   4  -2    28731.89    28902.65    327.23 o 
  12   4  -2      812.35      966.13     28.83 o 
  14   4  -2     5102.86     5143.86     82.48 o 
  16   4  -2      332.38      387.96     38.31 o 
  18   4  -2     1581.44     1452.16     97.66 o 
  20   4  -2       54.51       81.44     52.80 o 
  22   4  -2     2182.69     2044.95    203.59 o 
  24   4  -2       36.74       -2.99     59.28 o 
  26   4  -2     2073.95     2605.99    251.49 o 
   0   6  -2    25171.07    28399.51    463.80 o 
   2   6  -2    51506.97    55138.79    618.60 o 
   4   6  -2     8868.87     8463.35    103.17 o 
   6   6  -2    30499.48    30951.35    364.20 o 
   8   6  -2     1777.18     1724.03     33.15 o 
  10   6  -2    28679.68    29452.97    306.49 o 
  12   6  -2     5112.42     5209.84     72.20 o 
  14   6  -2     3284.03     3327.85     62.66 o 
  16   6  -2      542.15      552.58     43.76 o 
  18   6  -2     4029.66     4191.15    182.36 o 
  20   6  -2      925.39     1053.99     83.46 o 
  22   6  -2     2400.05     2772.13    183.86 o 
  24   6  -2     1459.56     1299.77    143.21 o 
  26   6  -2      525.81      465.18    102.13 o 
   2   8  -2    91420.18    93734.43    976.39 o 
   4   8  -2    10913.50    11714.72    128.13 o 
   6   8  -2     3208.01     3238.27     56.77 o 
   8   8  -2     2195.22     2278.11     44.90 o 
  10   8  -2     7893.16     7660.74    101.36 o 
  12   8  -2     5690.55     5083.62     71.61 o 
  14   8  -2    20436.16    20352.18    299.86 o 
  16   8  -2     2091.00     2160.13    113.65 o 
  18   8  -2     1126.06     1017.56     96.80 o 
  20   8  -2     1139.37     1051.83    116.66 o 
  22   8  -2     1724.65     1857.23    149.91 o 
  24   8  -2     1068.63      986.17    127.84 o 
   0  10  -2     6145.30     7399.57    140.23 o 
   2  10  -2     3794.93     4459.23     62.31 o 
   4  10  -2     1561.07     2029.51     35.14 o 
   6  10  -2    36460.43    37455.00    407.31 o 
   8  10  -2    20111.31    21238.58    263.28 o 
  10  10  -2    20441.55    20620.66    258.80 o 
  12  10  -2      955.74     1251.49     41.56 o 
  14  10  -2     3453.98     3326.97     82.76 o 
  16  10  -2     1579.46     1472.58     67.69 o 
  18  10  -2     8633.48     8732.46    202.24 o 
  20  10  -2      870.66      817.80     75.36 o 
  22  10  -2     3858.51     4316.25    167.62 o 
  24  10  -2      347.38      428.50     95.20 o 
   2  12  -2    27808.09    29598.58    326.23 o 
   4  12  -2     2172.36     2414.31     41.87 o 
   6  12  -2      378.45      372.36     39.18 o 
   8  12  -2     3627.45     4336.73     77.16 o 
  10  12  -2     2108.23     1876.33     50.79 o 
  12  12  -2     2497.11     2482.04     57.74 o 
  14  12  -2     9449.89     9174.09    164.02 o 
  16  12  -2      490.45      504.28     45.18 o 
  18  12  -2     7174.00     7375.37    276.05 o 
  20  12  -2      239.46      207.83     51.23 o 
  22  12  -2     1204.78     1093.95     93.69 o 
  24  12  -2      461.17      293.41    131.74 o 
   0  14  -2     5203.75     5425.50    100.03 o 
   2  14  -2     9103.86    10173.89    123.87 o 
   4  14  -2    10587.20    11771.83    159.20 o 
   6  14  -2    26652.10    24708.84    309.50 o 
   8  14  -2     3259.98     3412.15     60.81 o 
  10  14  -2    17979.51    18278.98    262.02 o 
  12  14  -2      979.71      972.90     39.66 o 
  14  14  -2     1446.21     1379.53     55.19 o 
  16  14  -2      109.90       79.48     28.58 o 
  18  14  -2      372.62      379.99     47.46 o 
  20  14  -2     1318.06     1095.27     90.20 o 
  22  14  -2     4358.21     4139.78    211.49 o 
  24  14  -2      173.73      167.66    125.75 o 
   2  16  -2    10811.95    10290.97    132.24 o 
   4  16  -2     4610.72     4685.86     73.56 o 
   6  16  -2     3356.58     4052.94     72.36 o 
   8  16  -2     6910.11     6743.52    108.09 o 
  10  16  -2     7740.75     7594.30    137.28 o 
  12  16  -2     1767.85     2017.58     58.08 o 
  14  16  -2     3802.17     3607.43     91.99 o 
  16  16  -2      173.98      132.04     27.46 o 
  18  16  -2     1407.65     1438.25    116.68 o 
  20  16  -2      433.21      480.21     83.42 o 
  22  16  -2       84.83       35.45     51.79 o 
  24  16  -2       29.00      -71.86     77.84 o 
   0  18  -2     3925.97     4051.88     83.54 o 
   2  18  -2     5768.28     5363.61     80.88 o 
   4  18  -2     2457.48     2162.09     53.51 o 
   6  18  -2     8888.44     9205.98    133.52 o 
   8  18  -2     2742.83     3231.89     79.89 o 
  10  18  -2    17903.54    16167.58    242.44 o 
  12  18  -2     2377.23     1991.14     59.35 o 
  14  18  -2      697.30      737.44     42.75 o 
  16  18  -2     1139.10     1253.64     65.35 o 
  18  18  -2      376.11      353.07     50.41 o 
  20  18  -2      273.33      107.56     74.85 o 
  22  18  -2      538.25      640.33    221.55 o 
  24  18  -2      673.12      616.76    104.95 o 
   2  20  -2     7803.93     8491.81    115.65 o 
   4  20  -2     3891.41     3885.86     67.41 o 
   6  20  -2      186.59      106.57     15.75 o 
   8  20  -2     4652.67     4198.16     79.24 o 
  10  20  -2     1985.15     2318.10     56.74 o 
  12  20  -2     1647.95     1865.39     58.87 o 
  14  20  -2     8980.84     8392.13    209.81 o 
  16  20  -2     1343.20     1372.24     89.89 o 
  18  20  -2      992.31      870.23    110.55 o 
  20  20  -2     2697.06     2584.25    329.34 o 
  22  20  -2      439.45      422.81     88.62 o 
   0  22  -2    13071.87    13148.70    216.33 o 
   2  22  -2     1620.02     1606.53     40.10 o 
   4  22  -2     2413.58     2090.57     47.40 o 
   6  22  -2    14484.58    13352.30    173.51 o 
   8  22  -2     1246.04     1371.63     43.06 o 
  10  22  -2     6845.55     6670.78    128.02 o 
  12  22  -2      630.90      612.59     44.01 o 
  14  22  -2     5224.58     4922.14    150.63 o 
  16  22  -2      370.85      372.88     44.55 o 
  18  22  -2      816.39      911.76     75.73 o 
  20  22  -2      398.52      470.59     87.71 o 
  22  22  -2      935.37     1065.19    122.96 o 
   2  24  -2     3162.23     2895.50     57.02 o 
   4  24  -2    23865.76    23339.42    301.00 o 
   6  24  -2     3984.97     3754.67     79.98 o 
   8  24  -2     8585.88     8314.37    150.17 o 
  10  24  -2     7099.44     6093.37    123.26 o 
  12  24  -2      406.22      428.05     74.33 o 
  14  24  -2     2773.18     2951.43    135.34 o 
  16  24  -2      705.33      690.23     58.01 o 
  18  24  -2     1109.36     1049.58     81.30 o 
  20  24  -2      760.82      796.78    106.23 o 
  22  24  -2      183.82      162.16     77.56 o 
   0  26  -2     1102.13     1240.26     57.37 o 
   2  26  -2     6538.52     6271.08    106.36 o 
   4  26  -2     2621.77     2204.78     58.97 o 
   6  26  -2     7714.12     7082.06    124.47 o 
   8  26  -2     5906.64     5220.19    142.98 o 
  10  26  -2     4336.07     4258.36    100.18 o 
  12  26  -2      690.73      920.77     70.01 o 
  14  26  -2      141.86      135.31     45.73 o 
  16  26  -2       20.97        7.33     29.02 o 
  18  26  -2      115.60      407.28     83.07 o 
  20  26  -2      166.71      109.32     98.80 o 
   2  28  -2     8097.63     7743.62    145.74 o 
   4  28  -2     8408.72     8248.00    151.04 o 
   6  28  -2     2212.14     2003.81     61.47 o 
   8  28  -2     6132.64     6884.67    135.97 o 
  10  28  -2     6586.11     6107.70    179.64 o 
  12  28  -2     1843.52     1431.42     67.42 o 
  14  28  -2     3109.22     2931.81    120.30 o 
  16  28  -2     1083.76     1012.02     70.11 o 
  18  28  -2        7.16      102.99     61.84 o 
  20  28  -2     1199.44     1399.24    146.70 o 
   0  30  -2     9692.90     9100.78    901.19 o 
   2  30  -2     1993.66     1657.61     59.77 o 
   4  30  -2     3159.54     2790.47     77.45 o 
   6  30  -2     4831.86     5245.26    143.17 o 
   8  30  -2     1451.96     1370.42     61.43 o 
  10  30  -2     1127.39      979.80     50.08 o 
  12  30  -2     1563.75     1515.63     70.93 o 
  14  30  -2      656.98      685.68    130.54 o 
  16  30  -2     1142.87     1253.09     97.66 o 
  18  30  -2      543.42      641.97    103.02 o 
   2  32  -2     7546.31     7376.21    234.22 o 
   4  32  -2     2164.15     2130.23     96.68 o 
   6  32  -2      727.59      744.10     53.45 o 
   8  32  -2      803.03      843.26     50.11 o 
  10  32  -2     1872.29     1846.95     84.86 o 
  12  32  -2     1221.64     1134.59     77.55 o 
  14  32  -2     3200.41     3510.73    216.36 o 
  16  32  -2      112.51       78.82     49.01 o 
  18  32  -2      314.40      191.61    119.76 o 
   0  34  -2      114.36       34.79     44.31 o 
   2  34  -2      636.61      618.40     53.27 o 
   4  34  -2     1758.47     1972.53     85.87 o 
   6  34  -2      410.51      486.56     51.15 o 
   8  34  -2     1339.36     1262.16     78.00 o 
  10  34  -2     1366.24     1460.01     79.69 o 
  12  34  -2      302.77      152.15    116.77 o 
  14  34  -2      165.00      193.54     55.30 o 
  16  34  -2      330.38      206.93     62.23 o 
   2  36  -2     1702.30     1553.16     91.61 o 
   4  36  -2     2188.46     2039.14     91.57 o 
   6  36  -2      175.01      155.64     39.01 o 
   8  36  -2     1157.34     1117.12     99.43 o 
  10  36  -2      439.16      527.79    152.69 o 
  12  36  -2        9.34      -35.93     65.87 o 
  14  36  -2      818.06      724.54    137.72 o 
   0  38  -2     1566.95     1314.35    111.67 o 
   2  38  -2     1175.14     1336.60     80.38 o 
   4  38  -2       79.49       38.80     34.99 o 
   6  38  -2      156.89      106.92     40.56 o 
   8  38  -2      807.56      604.74     84.37 o 
  10  38  -2      949.43     1145.17    105.60 o 
  12  38  -2      915.68     1053.88    161.67 o 
   2  40  -2      383.12      411.62     54.33 o 
   4  40  -2      638.30      678.87     64.23 o 
   6  40  -2      219.78      194.13     57.96 o 
   8  40  -2     2289.46     2184.77    179.64 o 
  10  40  -2      227.88      353.29     78.25 o 
   0  42  -2     1426.42     1879.61    143.21 o 
   2  42  -2      319.06      341.37     53.87 o 
   4  42  -2      275.80      147.30     45.87 o 
   6  42  -2      427.30      800.90    101.62 o 
   1   1  -1    23231.55    24116.28    229.80 o 
   3   1  -1    11439.52    11594.41    137.56 o 
   5   1  -1   131014.63   138296.09   1378.42 o 
   7   1  -1    25234.25    25510.59    285.13 o 
   9   1  -1     4185.39     5329.82     86.29 o 
  11   1  -1    14772.94    13900.61    158.98 o 
  13   1  -1     2140.89     2279.43     47.30 o 
  15   1  -1     1311.01     1628.45     45.97 o 
  17   1  -1     1449.77     1444.51     70.66 o 
  19   1  -1     1861.36     1931.18     85.79 o 
  21   1  -1     2049.70     2137.92    191.61 o 
  23   1  -1     1270.26     1290.41    139.73 o 
  25   1  -1     1568.05     1695.12    165.13 o 
   1   3  -1    29822.70    30518.26    304.45 o 
   3   3  -1    91181.25    92570.83   2015.85 o 
   5   3  -1    19119.78    18104.30    200.70 o 
   7   3  -1    10836.14    11301.46    126.85 o 
   9   3  -1    25525.41    26969.06    299.79 o 
  11   3  -1     1231.48     1182.20     28.31 o 
  13   3  -1      518.71      438.86     21.50 o 
  15   3  -1     8866.94     8611.92    132.69 o 
  17   3  -1      175.50      134.48     39.76 o 
  19   3  -1      468.83      527.25     64.85 o 
  21   3  -1     1198.07     1128.87    120.17 o 
  23   3  -1      890.14      872.83    221.55 o 
  25   3  -1      187.81      312.80     88.61 o 
   1   5  -1    46535.16    49265.52    486.00 o 
   3   5  -1    22378.46    23764.46    241.56 o 
   5   5  -1   100227.20   101875.07   1007.07 o 
   7   5  -1     8490.07     9045.42    112.21 o 
   9   5  -1    46902.06    47127.05    481.06 o 
  11   5  -1    23041.81    25264.50    292.00 o 
  13   5  -1     6766.85     6808.41    112.46 o 
  15   5  -1     4058.04     3651.53     68.13 o 
  17   5  -1     1101.54      949.94     86.43 o 
  19   5  -1       20.31       -7.66     29.82 o 
  21   5  -1     1091.84     1266.96    148.78 o 
  23   5  -1      909.51      934.97    121.92 o 
  25   5  -1      536.36      546.96    152.69 o 
   1   7  -1    68265.28    74047.38    734.01 o 
   3   7  -1    42350.69    45164.31    481.27 o 
   5   7  -1    50937.06    51620.88    519.56 o 
   7   7  -1     8308.66     8419.88    116.78 o 
   9   7  -1     8322.24     8015.61    115.74 o 
  11   7  -1      274.78      273.08     16.65 o 
  13   7  -1     4045.36     4167.06     71.97 o 
  15   7  -1     6388.26     6162.67    159.18 o 
  17   7  -1      357.71      443.10     56.78 o 
  19   7  -1     1076.10     1304.33     95.73 o 
  21   7  -1      707.41      738.72     76.68 o 
  23   7  -1      579.21      577.24    149.70 o 
  25   7  -1      349.51      403.20    101.62 o 
   1   9  -1    25631.12    25764.73    258.13 o 
   3   9  -1    15238.46    14855.75    196.15 o 
   5   9  -1    57549.15    57711.21    672.79 o 
   7   9  -1      642.81      540.32     31.69 o 
   9   9  -1    14221.25    15207.83    204.73 o 
  11   9  -1    18165.28    18119.90    242.52 o 
  13   9  -1     7678.34     7899.70    115.38 o 
  15   9  -1     8516.12     8239.28    181.50 o 
  17   9  -1     4725.11     4655.09    160.16 o 
  19   9  -1      969.69     1137.86     86.05 o 
  21   9  -1     2839.36     2757.62    172.85 o 
  23   9  -1      380.45      271.52     78.55 o 
  25   9  -1     1492.29     1738.56    275.45 o 
   1  11  -1    32658.65    33699.39    360.23 o 
   3  11  -1     6686.02     6992.15     89.00 o 
   5  11  -1     4293.64     3874.00     60.20 o 
   7  11  -1    25239.58    27325.96    312.97 o 
   9  11  -1    25185.24    27035.00    361.83 o 
  11  11  -1     7435.10     7466.49    110.41 o 
  13  11  -1      601.10      683.93     29.23 o 
  15  11  -1     1627.79     1540.88     99.20 o 
  17  11  -1     7675.23     7766.30    177.73 o 
  19  11  -1     1220.23     1112.21     85.18 o 
  21  11  -1     1667.16     1742.50    121.38 o 
  23  11  -1      552.75      521.10     98.76 o 
  25  11  -1      481.35      479.04    167.66 o 
   1  13  -1    32391.99    32162.08    326.70 o 
   3  13  -1    31171.52    35210.90    386.70 o 
   5  13  -1    23187.75    25045.71    287.15 o 
   7  13  -1     6808.51     7126.33    107.49 o 
   9  13  -1     8918.69     8859.54    148.62 o 
  11  13  -1     1326.06     1368.10     39.96 o 
  13  13  -1     2214.62     2407.52     59.88 o 
  15  13  -1     9577.63     9406.77    224.71 o 
  17  13  -1      668.75      800.55     54.44 o 
  19  13  -1      319.63      365.63     57.36 o 
  21  13  -1     3038.06     2893.14    175.47 o 
  23  13  -1      720.87      951.49    116.22 o 
  25  13  -1     1066.25      838.31    203.59 o 
   1  15  -1    37589.93    39237.79    400.13 o 
   3  15  -1    10535.75    10629.47    142.29 o 
   5  15  -1     2101.74     2570.02     62.93 o 
   7  15  -1    17800.85    18720.46    262.70 o 
   9  15  -1      887.12      848.13     47.11 o 
  11  15  -1     5578.14     5514.12     96.69 o 
  13  15  -1    10391.25    10754.08    162.96 o 
  15  15  -1     9981.76     9688.27    178.04 o 
  17  15  -1     2165.80     2092.77     84.77 o 
  19  15  -1      688.86      702.66     93.04 o 
  21  15  -1      383.22      491.20    101.80 o 
  23  15  -1      517.17      426.38     93.04 o 
  25  15  -1     1463.42     1538.50    245.51 o 
   1  17  -1    10784.68    12324.50    137.97 o 
   3  17  -1    11299.36    10092.98    137.86 o 
   5  17  -1     9583.58     9965.31    129.89 o 
   7  17  -1     7744.77     9066.82    132.99 o 
   9  17  -1     7226.82     7013.79    111.04 o 
  11  17  -1     2191.74     2585.63     62.03 o 
  13  17  -1     5170.04     4985.81     96.72 o 
  15  17  -1      969.90      836.98     56.42 o 
  17  17  -1     2498.38     2256.35    106.09 o 
  19  17  -1     2900.66     2817.11    169.76 o 
  21  17  -1     1816.70     1919.06    151.05 o 
  23  17  -1      200.37      408.66     91.86 o 
   1  19  -1    30854.03    31091.26    324.71 o 
   3  19  -1    10215.94     9718.70    135.20 o 
   5  19  -1     2791.67     2627.16     50.34 o 
   7  19  -1     4210.59     3942.81     72.80 o 
   9  19  -1     4218.53     4002.43    100.42 o 
  11  19  -1     1981.20     1965.62     57.23 o 
  13  19  -1    10682.07    10430.80    186.15 o 
  15  19  -1     3119.09     3020.86    101.42 o 
  17  19  -1     2884.96     2843.99    126.21 o 
  19  19  -1     2293.51     2299.55    185.63 o 
  21  19  -1     1836.75     2021.63    158.08 o 
  23  19  -1      955.40     1045.94    254.49 o 
   1  21  -1     2824.27     3078.53     49.36 o 
   3  21  -1    23600.52    25576.83    293.94 o 
   5  21  -1     5877.83     5596.87     84.88 o 
   7  21  -1     7783.30     7233.92    105.52 o 
   9  21  -1     2776.64     2930.47     72.38 o 
  11  21  -1     2245.40     2049.42     76.92 o 
  13  21  -1      868.78      618.85     42.31 o 
  15  21  -1     3056.31     2871.37    129.64 o 
  17  21  -1     1144.14     1220.84    105.69 o 
  19  21  -1     2906.03     3188.77    187.03 o 
  21  21  -1      751.06      708.89    106.23 o 
  23  21  -1     1413.43     1450.18    422.15 o 
   1  23  -1     8538.52     8104.84    103.38 o 
   3  23  -1    10298.13    11460.33    149.81 o 
   5  23  -1     2963.23     3034.36     61.90 o 
   7  23  -1       86.57       40.55     16.49 o 
   9  23  -1     2446.63     2680.24     71.32 o 
  11  23  -1     5938.02     5718.91    115.14 o 
  13  23  -1      527.88      512.44     42.03 o 
  15  23  -1     5971.96     5578.68    150.24 o 
  17  23  -1      777.18      820.13     78.35 o 
  19  23  -1      606.89      513.81     91.86 o 
  21  23  -1       54.01       89.63     64.24 o 
   1  25  -1     2334.61     2071.41     44.77 o 
   3  25  -1     3190.55     2705.03     62.61 o 
   5  25  -1     4908.51     5019.73     95.71 o 
   7  25  -1     5719.91     5263.11    106.92 o 
   9  25  -1     1989.72     2418.35     64.47 o 
  11  25  -1     3227.70     3454.30     86.55 o 
  13  25  -1      647.41      754.19     49.69 o 
  15  25  -1      142.67      133.12     46.87 o 
  17  25  -1      354.26      223.65     61.61 o 
  19  25  -1     1645.45     1647.18    146.72 o 
  21  25  -1     1006.80     1283.73    138.04 o 
   1  27  -1     4329.72     4334.62    100.27 o 
   3  27  -1     2646.92     2311.15     59.81 o 
   5  27  -1      191.62      203.12     23.56 o 
   7  27  -1      476.99      510.47     40.17 o 
   9  27  -1     2764.67     2692.69     79.44 o 
  11  27  -1     1765.27     1393.79     64.01 o 
  13  27  -1      997.80     1138.28     62.48 o 
  15  27  -1     2626.28     2584.84    130.24 o 
  17  27  -1      325.05      219.92     56.11 o 
  19  27  -1      469.74      439.14    122.75 o 
  21  27  -1      186.84      213.26     80.55 o 
   1  29  -1      378.96      452.13     41.11 o 
   3  29  -1     1137.01     1134.76     47.50 o 
   5  29  -1     1185.53     1171.34     47.73 o 
   7  29  -1     1838.75     1909.11     77.37 o 
   9  29  -1     3264.31     3334.53     93.39 o 
  11  29  -1      122.93       17.60     45.81 o 
  13  29  -1      404.22      289.17     49.19 o 
  15  29  -1      304.65      169.96     55.99 o 
  17  29  -1      951.03     1107.48     96.48 o 
  19  29  -1     1125.84     1245.84    134.73 o 
   1  31  -1     2101.04     2366.78    165.94 o 
   3  31  -1     2379.83     2522.18     90.11 o 
   5  31  -1     3489.74     3195.06     83.57 o 
   7  31  -1     1176.42     1065.68     49.40 o 
   9  31  -1      921.73      827.13     43.40 o 
  11  31  -1     1269.19     1321.92     67.97 o 
  13  31  -1      881.71      811.68    174.38 o 
  15  31  -1      295.81      306.45     62.23 o 
  17  31  -1      831.05     1142.76     99.15 o 
   1  33  -1      324.02      356.78     43.02 o 
   3  33  -1     2776.78     2840.05    110.63 o 
   5  33  -1     1791.75     1563.18     73.76 o 
   7  33  -1     1679.27     1517.64     73.39 o 
   9  33  -1      590.39      665.79     51.40 o 
  11  33  -1      969.71      916.94     87.71 o 
  13  33  -1      774.31      697.51    140.72 o 
  15  33  -1      465.11      346.52     67.83 o 
  17  33  -1      732.55      861.07     93.29 o 
   1  35  -1     3487.39     3417.91    111.26 o 
   3  35  -1     5680.53     5444.20    150.10 o 
   5  35  -1      495.94      432.59     47.20 o 
   7  35  -1     1399.42     1407.96     91.65 o 
   9  35  -1       83.30      100.38     56.79 o 
  11  35  -1      231.83      457.77     69.77 o 
  13  35  -1       45.45      101.80     77.84 o 
  15  35  -1     1217.14      902.51    111.67 o 
   1  37  -1     1778.48     1797.37     85.46 o 
   3  37  -1     3107.77     3242.88    115.28 o 
   5  37  -1     1116.39     1397.33     75.87 o 
   7  37  -1     3429.33     3446.12    154.56 o 
   9  37  -1     1173.90     1118.09    111.89 o 
  11  37  -1       97.59      135.73     57.04 o 
  13  37  -1      107.37       71.86     77.84 o 
   1  39  -1     1775.82     1973.43     93.24 o 
   3  39  -1     1803.55     1929.57    135.69 o 
   5  39  -1       21.74        4.33     37.71 o 
   7  39  -1     1016.99     1039.72     86.90 o 
   9  39  -1      751.39     1005.13     98.90 o 
  11  39  -1      671.21      490.10     89.82 o 
   1  41  -1       88.27       96.53     40.56 o 
   3  41  -1     1647.55     1597.54     88.03 o 
   5  41  -1     2346.05     2291.41    127.68 o 
   7  41  -1     1978.07     2311.39    139.73 o 
   9  41  -1     1212.64     1478.21    124.85 o 
   1  43  -1      471.84      605.93     64.47 o 
   3  43  -1     1885.51     1862.66    244.26 o 
   5  43  -1       31.93       51.47     48.42 o 
   4   0   0      158.67      372.65     22.91 o 
   8   0   0    43324.98    43359.94    733.38 o 
  12   0   0    41378.01    49297.86    848.21 o 
  16   0   0    16835.11    15624.19    322.05 o 
  20   0   0     3060.13     3744.59    182.40 o 
   2   2   0    16399.06    17797.20    182.01 o 
   4   2   0   142748.38   141434.66   5287.06 o 
   6   2   0    67721.70    77058.94    889.66 o 
   8   2   0       12.01       19.46      8.89 o 
  10   2   0       19.52        9.31     16.02 o 
  12   2   0     3757.02     4070.29     95.07 o 
  14   2   0        2.28       16.14     14.26 o 
  16   2   0     3360.56     3529.14     79.45 o 
  18   2   0      406.74      503.10     53.27 o 
  20   2   0     9080.59     9948.62    358.68 o 
  22   2   0      114.09       36.37    110.78 o 
  24   2   0      648.80      592.59    109.84 o 
  26   2   0       59.02       25.01     95.81 o 
   0   4   0    26194.95    26322.17    371.78 o 
   2   4   0    11543.30    14546.99    159.22 o 
   4   4   0   756983.06   573404.00   6699.34 o 
   6   4   0   278403.09   274210.53   8154.64 o 
   8   4   0     5517.60     6315.76     95.05 o 
  10   4   0      676.40      913.92     51.27 o 
  12   4   0    38538.79    35822.22    552.65 o 
  14   4   0     1321.38     1555.34     47.91 o 
  16   4   0    40561.77    43324.77    546.43 o 
  18   4   0       36.06       -6.30     28.32 o 
  20   4   0      257.75      298.98     58.11 o 
  22   4   0        1.44      -13.66     39.60 o 
  24   4   0     1822.71     2023.03    170.50 o 
  26   4   0       48.76       95.98     73.28 o 
   2   6   0     1610.06     1574.44     38.79 o 
   4   6   0     2042.08     2590.49     91.94 o 
   6   6   0     8829.19     8000.17    145.95 o 
   8   6   0     7406.81     7760.79    113.33 o 
  10   6   0    23482.18    27095.47    338.29 o 
  12   6   0    13894.18    14273.57    203.49 o 
  14   6   0       70.35       66.99     29.01 o 
  16   6   0     3003.35     3563.95    119.89 o 
  18   6   0     1843.17     2163.48    120.14 o 
  20   6   0     6207.23     6326.07    484.86 o 
  22   6   0      558.29      664.72     78.91 o 
  24   6   0      978.01     1219.42    141.42 o 
  26   6   0       68.92       83.17     74.81 o 
   0   8   0   350647.91   312538.03   9325.56 o 
   2   8   0    74990.09    73918.09    783.09 o 
   4   8   0     1868.03     1541.54     31.77 o 
   6   8   0     4648.14     5682.83     85.75 o 
   8   8   0       97.49      172.09     17.19 o 
  10   8   0   106753.29   116168.80   1343.33 o 
  12   8   0     4704.51     5190.70    101.49 o 
  14   8   0     1813.36     2035.28     56.47 o 
  16   8   0     8515.07     8147.12    139.27 o 
  18   8   0       52.37       50.02     26.07 o 
  20   8   0     1264.92     1420.14     99.47 o 
  22   8   0      203.35      317.99     76.36 o 
  24   8   0     1622.10     2009.74    131.00 o 
  26   8   0      173.18       17.96    113.77 o 
   2  10   0    43244.24    45619.77    596.28 o 
   4  10   0    48566.70    46795.45    733.23 o 
   6  10   0    14358.41    15552.18    195.03 o 
   8  10   0      209.34       72.98     11.94 o 
  10  10   0      929.02     1367.86     40.01 o 
  12  10   0     2950.14     2823.70     69.74 o 
  14  10   0     3566.10     3974.57    110.32 o 
  16  10   0     3556.27     3490.87     84.35 o 
  18  10   0      831.09      935.52     66.55 o 
  20  10   0     4574.86     5453.28    384.89 o 
  22  10   0       15.32       63.24     46.01 o 
  24  10   0     2138.05     2208.06    168.33 o 
  26  10   0      153.55      143.71    125.75 o 
   0  12   0    66454.86    63475.68   1259.19 o 
   2  12   0    18560.31    18587.53    235.79 o 
   4  12   0     8485.37     8536.22    113.14 o 
   6  12   0    24144.58    24274.29    295.49 o 
   8  12   0     3175.28     3169.86     79.00 o 
  10  12   0     1053.47      834.21     32.58 o 
  14  12   0     3533.58     3893.83     84.90 o 
  16  12   0     4661.06     4311.62    101.37 o 
  18  12   0      510.96      929.62     63.91 o 
  20  12   0      988.03      830.74     80.58 o 
  22  12   0      620.15      692.20    103.02 o 
  24  12   0      322.52      378.47    152.69 o 
   2  14   0     5892.11     6107.45     85.86 o 
   4  14   0     8951.19     8279.85    112.05 o 
   6  14   0    18557.22    21700.75    289.58 o 
   8  14   0     2487.22     1899.93     69.89 o 
  10  14   0       16.83       36.34     35.38 o 
  12  14   0     4447.88     3923.95     88.54 o 
  14  14   0     4394.71     5668.69    143.55 o 
  16  14   0       34.27       46.83     22.21 o 
  18  14   0      218.35      224.63     38.80 o 
  20  14   0     2388.44     2935.16    176.81 o 
  22  14   0     1752.98     1842.24    153.72 o 
  24  14   0     2917.79     3239.53    207.17 o 
   0  16   0     1369.38     1935.96     59.79 o 
   2  16   0       71.66      127.98     18.75 o 
   4  16   0     9439.21     7442.56    104.92 o 
   6  16   0    16483.80    14577.10    203.42 o 
   8  16   0      841.41      741.12     26.52 o 
  10  16   0      688.38      887.64     37.49 o 
  12  16   0     3294.55     2946.52     77.40 o 
  14  16   0       41.67       60.26     21.78 o 
  16  16   0     6315.13     6087.61    184.78 o 
  18  16   0     7058.29     6832.46    208.84 o 
  20  16   0      298.55      374.73     79.12 o 
  22  16   0     1614.33     1366.05    251.49 o 
  24  16   0     1040.50     1186.09    139.35 o 
   2  18   0    14791.23    16139.49    205.01 o 
   4  18   0     2160.10     1922.18     38.00 o 
   6  18   0    12124.32    13043.00    185.41 o 
   8  18   0     2305.66     2118.69     80.63 o 
  10  18   0      459.44      564.14     38.89 o 
  12  18   0     2310.37     2707.90     73.56 o 
  14  18   0      129.36      214.35     49.26 o 
  16  18   0     1800.46     1903.23    102.41 o 
  18  18   0        3.72       17.64     33.18 o 
  20  18   0     9439.50     9271.31    416.16 o 
  22  18   0     1707.21     1420.89    139.35 o 
  24  18   0       61.51       62.24     67.49 o 
   0  20   0    60843.06    57064.51    948.45 o 
   2  20   0    26064.16    26085.99    320.29 o 
   4  20   0      146.59      278.03     21.43 o 
   6  20   0    15248.52    15662.60    232.44 o 
   8  20   0      733.30     1103.57     40.75 o 
  10  20   0       34.48       50.55     16.39 o 
  12  20   0     7861.34     7647.55    402.46 o 
  14  20   0      960.65      932.65     55.90 o 
  16  20   0    10540.29     9927.88    266.23 o 
  18  20   0     2328.08     2120.88    113.39 o 
  20  20   0        3.69       48.94     60.42 o 
  22  20   0      100.38       65.87     98.80 o 
   2  22   0     4925.69     4756.15     84.10 o 
   4  22   0    14487.79    12842.73    217.20 o 
   6  22   0       98.84      100.48     17.44 o 
   8  22   0     1344.11     1376.98     47.13 o 
  10  22   0        0.55       71.63     26.32 o 
  12  22   0      443.08      530.77     70.87 o 
  14  22   0        9.41       54.18     27.14 o 
  16  22   0     4468.48     4426.27    248.68 o 
  18  22   0       13.55       37.56     38.24 o 
  20  22   0     1552.99     1498.02    143.71 o 
  22  22   0      339.11      297.00    101.80 o 
   0  24   0    28988.90    30526.78    643.55 o 
   2  24   0      973.94      979.03     29.58 o 
   4  24   0     6157.41     5143.55    108.90 o 
   6  24   0      737.76      866.77     38.47 o 
   8  24   0     8429.85     7891.45    141.15 o 
  10  24   0      359.38      311.42     33.11 o 
  12  24   0     9702.80     9138.48    203.67 o 
  14  24   0       18.58       34.13     26.79 o 
  16  24   0     1879.62     2034.93    115.03 o 
  18  24   0      251.37      261.85     57.77 o 
  20  24   0       40.41       -1.07     58.83 o 
  22  24   0     1271.73     1180.18    138.46 o 
   2  26   0     1185.48     1021.88     41.11 o 
   4  26   0     4532.87     4577.29     94.96 o 
   6  26   0     1538.59     1687.54     54.29 o 
   8  26   0      591.58      593.47     35.99 o 
  10  26   0      836.94      510.86     50.72 o 
  12  26   0      325.37      445.96     57.91 o 
  14  26   0      134.53       40.23     29.63 o 
  16  26   0       52.32       -2.51     33.54 o 
  18  26   0     2616.23     2483.07    165.59 o 
  20  26   0      903.46      885.58    137.72 o 
   0  28   0     4547.42     4391.35    266.46 o 
   2  28   0      144.55      135.82     26.95 o 
   4  28   0      517.02      570.27     33.20 o 
   6  28   0      622.16      544.69     40.49 o 
   8  28   0      960.16      932.99     51.86 o 
  10  28   0      192.36      202.49     36.60 o 
  12  28   0     1478.00     1262.53     80.16 o 
  14  28   0      339.81      377.30     48.02 o 
  16  28   0     4127.47     4391.42    175.78 o 
  18  28   0     1027.99     1186.90    101.04 o 
  20  28   0        9.02       -1.20     59.79 o 
   2  30   0     3504.25     3329.27     99.25 o 
   4  30   0       61.95       38.76     25.11 o 
   6  30   0        0.83      107.51     24.12 o 
   8  30   0      595.49      427.61     46.05 o 
  10  30   0       78.83       81.52     31.24 o 
  12  30   0     1239.46     1922.21    110.11 o 
  14  30   0      822.40      898.01     89.83 o 
  16  30   0       10.29       25.90     41.89 o 
  18  30   0     1785.68     1986.38    126.85 o 
   0  32   0     1218.35     1381.02    119.76 o 
   2  32   0     3803.91     3399.66    104.47 o 
   4  32   0      247.37      324.55     40.00 o 
   6  32   0     2389.84     2342.08     86.26 o 
   8  32   0        1.82       21.50     30.98 o 
  10  32   0      274.87      355.11     47.26 o 
  12  32   0     3118.12     3407.60    137.19 o 
  14  32   0       98.25       27.73     33.14 o 
  16  32   0      290.93      211.61     59.17 o 
  18  32   0      273.60      328.60     96.15 o 
   2  34   0     2307.29     2365.08    101.25 o 
   4  34   0     1083.70     1246.86     67.88 o 
   6  34   0       10.78       12.86     25.32 o 
   8  34   0      413.35      623.52     64.04 o 
  10  34   0      264.77      143.71     44.89 o 
  12  34   0      230.53      157.49     47.41 o 
  14  34   0     1164.69     1591.54    195.07 o 
  16  34   0       38.88       -0.64     46.45 o 
   0  36   0     3357.19     3390.40    266.46 o 
   2  36   0      737.65      803.69     58.33 o 
   4  36   0      756.98      583.10     52.63 o 
   6  36   0     2594.32     2854.98    125.31 o 
   8  36   0      768.89      872.42     75.04 o 
  10  36   0      932.60      742.48    124.19 o 
  12  36   0        2.00        3.99     44.31 o 
  14  36   0      143.01      177.53     71.61 o 
   2  38   0     1264.60     1101.07     68.71 o 
   4  38   0      454.00      511.56     64.30 o 
   6  38   0        0.98      -38.27     40.07 o 
   8  38   0      220.96      233.99     54.56 o 
  10  38   0      435.32      512.35     68.87 o 
  12  38   0       60.65      126.94     49.29 o 
   0  40   0     1434.03     2059.42    242.51 o 
   2  40   0      390.49      461.90     90.99 o 
   4  40   0      717.42      637.21     88.33 o 
   6  40   0     1301.97     1204.16    148.33 o 
   8  40   0      305.33      387.83     65.97 o 
  10  40   0      624.15      742.00     81.67 o 
   2  42   0      970.07      943.34     84.94 o 
   4  42   0        0.10       46.11     43.45 o 
   6  42   0        4.70       -6.74     41.20 o 
   8  42   0      554.27      405.87     70.26 o 
   0  44   0      599.40      566.12    113.77 o 
   2  44   0      640.89      913.04     88.27 o 
   1   1   1    23068.46    24461.46    288.12 o 
   3   1   1    11153.37    11331.44    146.20 o 
   5   1   1   130100.28   140767.67   1784.60 o 
   7   1   1    25271.33    25933.72    396.53 o 
   9   1   1     4042.14     5165.73    107.77 o 
  11   1   1    14653.97    13667.11    237.87 o 
  13   1   1     2220.56     2469.13     71.62 o 
  15   1   1     1254.13     1548.28     53.25 o 
  17   1   1     1500.69     1411.88     54.05 o 
  19   1   1     1864.41     1832.74     94.89 o 
  21   1   1     2055.30     1993.85    109.76 o 
  23   1   1     1306.08     1291.00    141.80 o 
  25   1   1     1554.95     2023.33    179.61 o 
   1   3   1    29684.69    30147.51    393.91 o 
   3   3   1    91809.20    93911.21   1317.66 o 
   5   3   1    18893.70    17981.82    251.06 o 
   7   3   1    10807.70    11528.48    252.37 o 
   9   3   1    25202.26    26720.81    419.39 o 
  11   3   1     1233.99     1177.47     47.26 o 
  13   3   1      559.08      455.51     31.41 o 
  15   3   1     8768.76     8136.83    154.03 o 
  17   3   1      174.52      108.27     25.51 o 
  19   3   1      483.98      578.04     60.38 o 
  21   3   1     1174.74     1111.70    132.24 o 
  23   3   1      899.93      854.25     94.53 o 
  25   3   1      197.02      200.74     87.71 o 
   1   5   1    46348.15    48820.00    652.11 o 
   3   5   1    22660.95    23517.30    554.01 o 
   5   5   1   100808.80   101899.34   1303.63 o 
   7   5   1     8729.82     9250.90    165.42 o 
   9   5   1    46788.06    47405.81    709.25 o 
  11   5   1    22792.50    24835.79    358.75 o 
  13   5   1     6730.07     6777.23    128.95 o 
  15   5   1     3993.42     3421.60    133.88 o 
  17   5   1     1109.08     1066.71     66.18 o 
  19   5   1       27.48       35.08     25.80 o 
  21   5   1     1079.07     1275.45    112.91 o 
  23   5   1      939.58     1126.65    137.12 o 
  25   5   1      535.16      679.72    191.61 o 
   1   7   1    69010.23    75076.84    942.68 o 
   3   7   1    42122.45    45290.03   1052.99 o 
   5   7   1    50955.95    52166.03    750.28 o 
   7   7   1     8443.50     8389.93    136.49 o 
   9   7   1     8454.43     8238.26    139.99 o 
  11   7   1      306.26      304.38     26.04 o 
  13   7   1     4022.87     4196.62    126.25 o 
  15   7   1     6419.17     6220.40    194.50 o 
  17   7   1      329.37      447.72     34.46 o 
  19   7   1     1045.12     1096.43     60.17 o 
  21   7   1      711.95      750.08     84.76 o 
  23   7   1      604.60      637.33    129.05 o 
  25   7   1      355.56      198.20    107.78 o 
   1   9   1    25580.81    25262.39    378.64 o 
   3   9   1    15276.29    14198.02    224.23 o 
   5   9   1    57475.04    58598.52    680.62 o 
   7   9   1      701.56      672.17     26.88 o 
   9   9   1    14523.21    15897.41    236.94 o 
  11   9   1    18409.53    18277.12    274.87 o 
  13   9   1     7796.93     7660.43    144.17 o 
  15   9   1     8383.54     8085.90    152.64 o 
  17   9   1     4780.89     4910.17    111.54 o 
  19   9   1     1014.36     1200.95     70.78 o 
  21   9   1     2846.13     3037.55    147.24 o 
  23   9   1      404.84      491.61     77.21 o 
  25   9   1     1489.03     1708.88    159.70 o 
   1  11   1    32789.74    32740.57    490.89 o 
   3  11   1     6534.41     6573.40    117.75 o 
   5  11   1     4332.49     3947.75     66.45 o 
   7  11   1    25416.11    27705.10    373.45 o 
   9  11   1    24942.21    26379.22    342.51 o 
  11  11   1     7567.06     7776.04    221.92 o 
  13  11   1      637.54      720.63     39.72 o 
  15  11   1     1586.79     1488.78     57.86 o 
  17  11   1     7784.06     7960.67    155.31 o 
  19  11   1     1192.08     1138.21     98.53 o 
  21  11   1     1669.59     1835.98    117.20 o 
  23  11   1      573.37      352.91     90.37 o 
  25  11   1      493.41      594.09    110.61 o 
   1  13   1    32500.28    31606.56    550.70 o 
   3  13   1    31475.66    35128.55    603.57 o 
   5  13   1    23445.46    26022.72    440.15 o 
   7  13   1     7034.59     7433.56    107.89 o 
   9  13   1     8993.33     8896.93    219.88 o 
  11  13   1     1310.68     1271.12     49.93 o 
  13  13   1     2261.45     2429.38     72.53 o 
  15  13   1     9617.64     9626.43    174.39 o 
  17  13   1      655.14      586.88     42.98 o 
  19  13   1      291.68      387.29    116.69 o 
  21  13   1     3048.37     3324.78    195.65 o 
  23  13   1      751.99      803.81    116.53 o 
  25  13   1     1071.72     1058.54    134.98 o 
   1  15   1    37654.52    39586.54    582.95 o 
   3  15   1    10422.90    10636.12    180.15 o 
   5  15   1     2143.61     2741.24     65.62 o 
   7  15   1    17827.49    19169.96    262.93 o 
   9  15   1      865.43      840.70     35.71 o 
  11  15   1     5586.83     5314.81    118.21 o 
  13  15   1    10325.25    10434.47    271.00 o 
  15  15   1     9905.60     9638.31    177.51 o 
  17  15   1     2163.81     2084.15     86.54 o 
  19  15   1      675.12      759.66     70.16 o 
  21  15   1      390.57      274.25    110.78 o 
  23  15   1      511.27      688.19    176.64 o 
  25  15   1     1472.66     1568.92    185.63 o 
   1  17   1    10901.69    12100.30    205.79 o 
   3  17   1    11301.54    10209.48    177.76 o 
   5  17   1     9708.82    10052.37    177.46 o 
   7  17   1     7798.74     9148.98    164.85 o 
   9  17   1     7239.03     6985.77    109.06 o 
  11  17   1     2267.84     2607.83     65.65 o 
  13  17   1     5233.86     5011.31    131.37 o 
  15  17   1      960.03      813.78     56.25 o 
  17  17   1     2439.96     2152.22     89.48 o 
  19  17   1     2884.35     2859.79    132.14 o 
  21  17   1     1777.28     1800.98    155.38 o 
  23  17   1      198.44      229.00     84.88 o 
   1  19   1    30803.48    31299.66    476.72 o 
   3  19   1    10032.00     9602.95    174.12 o 
   5  19   1     2807.33     2630.29     70.01 o 
   7  19   1     4224.12     3925.88     91.80 o 
   9  19   1     4179.10     3700.80     84.26 o 
  11  19   1     1967.78     1816.91     66.59 o 
  13  19   1    10575.87    10718.44    221.32 o 
  15  19   1     3095.97     2971.61    110.46 o 
  17  19   1     2942.29     2956.30    108.95 o 
  19  19   1     2285.83     2275.11    121.69 o 
  21  19   1     1818.73     1982.75    314.37 o 
  23  19   1      965.89     1081.44    138.04 o 
   1  21   1     2836.67     3020.36    117.72 o 
   3  21   1    23631.34    24982.16    401.04 o 
   5  21   1     5779.85     5381.40    116.85 o 
   7  21   1     7625.98     7008.61    142.60 o 
   9  21   1     2776.37     2889.59     80.55 o 
  11  21   1     2284.08     1982.04     75.40 o 
  13  21   1      886.69      643.62     50.92 o 
  15  21   1     3030.68     3074.14    113.63 o 
  17  21   1     1105.19     1157.24    101.99 o 
  19  21   1     2941.45     3121.07    156.35 o 
  21  21   1      721.99      632.57    143.71 o 
  23  21   1     1430.07     1545.47    159.35 o 
   1  23   1     8572.02     8322.39    160.83 o 
   3  23   1    10303.92    11400.55    208.59 o 
   5  23   1     2906.35     2956.40     81.64 o 
   7  23   1       85.11       23.17     20.11 o 
   9  23   1     2404.57     2774.56    108.04 o 
  11  23   1     5860.72     5386.39    139.31 o 
  13  23   1      570.94      619.35     55.66 o 
  15  23   1     6022.53     5439.95    229.32 o 
  17  23   1      759.49      832.62     81.15 o 
  19  23   1      612.60      534.91     73.17 o 
  21  23   1       52.49       45.47     64.24 o 
   1  25   1     2349.75     2156.25     70.31 o 
   3  25   1     3159.47     2635.21     80.58 o 
   5  25   1     4978.40     5089.85    132.24 o 
   7  25   1     5737.04     5235.10    147.79 o 
   9  25   1     1899.56     2370.76     95.88 o 
  11  25   1     3221.49     3426.15    110.93 o 
  13  25   1      654.68      807.25     85.83 o 
  15  25   1      146.15      198.18     40.33 o 
  17  25   1      337.92      191.80     54.33 o 
  19  25   1     1648.73     1771.70    117.52 o 
  21  25   1      997.39     1423.10    149.35 o 
   1  27   1     4325.93     4331.56    109.77 o 
   3  27   1     2676.85     2311.50    100.26 o 
   5  27   1      194.29      333.52     33.94 o 
   7  27   1      478.12      575.06     49.33 o 
   9  27   1     2815.61     2819.25    115.99 o 
  11  27   1     1830.38     1545.63     77.79 o 
  13  27   1      946.35     1099.72     74.72 o 
  15  27   1     2620.60     2759.73    115.28 o 
  17  27   1      333.88      170.77     53.13 o 
  19  27   1      461.57      389.27     69.42 o 
  21  27   1      188.07      137.24    128.74 o 
   1  29   1      389.76      539.47     53.59 o 
   3  29   1     1142.56     1119.62     55.63 o 
   5  29   1     1219.10     1172.42     57.78 o 
   7  29   1     1857.91     1757.86     87.39 o 
   9  29   1     3272.93     3128.25    120.60 o 
  11  29   1      116.94      104.86     33.94 o 
  13  29   1      406.17      253.78     52.72 o 
  15  29   1      305.80      254.57     44.92 o 
  17  29   1      958.49     1251.21    102.95 o 
  19  29   1     1132.79     1296.78    134.88 o 
   1  31   1     2123.42     2306.73     98.06 o 
   3  31   1     2298.39     2458.16    130.51 o 
   5  31   1     3454.26     3143.89     97.54 o 
   7  31   1     1182.91     1067.06     70.48 o 
   9  31   1      900.17      773.02     67.58 o 
  11  31   1     1246.41     1370.48     77.82 o 
  13  31   1      898.04      749.59     72.91 o 
  15  31   1      294.09      352.54     52.01 o 
  17  31   1      834.48     1088.85    102.30 o 
   1  33   1      314.39      301.80     39.43 o 
   3  33   1     2817.74     2713.12    105.75 o 
   5  33   1     1808.85     1432.09    100.44 o 
   7  33   1     1618.79     1643.99    105.22 o 
   9  33   1      609.44      605.17     61.46 o 
  11  33   1      975.92      920.54     66.46 o 
  13  33   1      770.89      825.32     62.38 o 
  15  33   1      458.57      522.88     86.43 o 
  17  33   1      732.21      869.29    144.21 o 
   1  35   1     3421.28     3343.07    108.32 o 
   3  35   1     5603.30     5827.39    148.66 o 
   5  35   1      512.62      412.81     54.72 o 
   7  35   1     1393.17     1421.95     89.51 o 
   9  35   1       86.73       81.71     37.72 o 
  11  35   1      210.56      441.79     55.22 o 
  13  35   1       42.55      135.73     43.45 o 
  15  35   1     1193.45     1025.72    102.28 o 
   1  37   1     1773.77     1756.96     82.13 o 
   3  37   1     3099.56     3400.69    133.65 o 
   5  37   1     1114.77     1299.75     87.54 o 
   7  37   1     3444.38     3455.76    139.24 o 
   9  37   1     1179.70     1095.68     84.21 o 
  11  37   1       88.78       29.94     36.19 o 
  13  37   1      111.92      102.78     44.75 o 
   1  39   1     1754.19     2039.81     91.82 o 
   3  39   1     1773.09     1984.99    167.24 o 
   5  39   1       18.18       68.67     40.33 o 
   7  39   1     1024.88     1027.69     91.21 o 
   9  39   1      750.41      882.18     82.39 o 
  11  39   1      668.47      526.83     63.66 o 
   1  41   1       84.30      143.72     48.15 o 
   3  41   1     1656.77     1699.83    107.09 o 
   5  41   1     2348.33     2389.38    122.43 o 
   7  41   1     1983.68     2213.00    133.48 o 
   9  41   1     1189.89     1236.37    102.29 o 
   1  43   1      471.75      553.41     82.68 o 
   3  43   1     1873.22     1958.78    190.37 o 
   5  43   1       36.35      108.43     49.76 o 
   2   0   2    59742.69    58739.94   2185.27 o 
   6   0   2     8222.31     8490.93    365.27 o 
  10   0   2     2543.58     2501.88    105.13 o 
  14   0   2    14088.61    13736.35    362.49 o 
  18   0   2     1180.48     1524.92    101.80 o 
  22   0   2     3212.18     3889.68    214.82 o 
  26   0   2     3554.07     3586.79    347.30 o 
   0   2   2    37902.60    42023.62    687.94 o 
   2   2   2     7896.19     8183.34    157.70 o 
   4   2   2    19005.23    19230.61    270.14 o 
   6   2   2    60073.04    62052.23    810.00 o 
   8   2   2    20169.25    20736.74    339.61 o 
  10   2   2     6041.27     6957.72    144.22 o 
  12   2   2     1017.97      788.96     44.76 o 
  14   2   2    12112.79    11398.96    221.78 o 
  16   2   2      117.96       74.84     41.49 o 
  18   2   2     6301.33     6254.29    137.69 o 
  20   2   2      626.04      596.79     71.65 o 
  22   2   2     3202.13     3333.26    140.92 o 
  24   2   2      218.65      169.44     65.34 o 
  26   2   2      430.37      561.81    122.79 o 
   2   4   2   116381.59   122262.91   2059.93 o 
   4   4   2      166.89      270.94     14.73 o 
   6   4   2    13864.93    14671.59    194.59 o 
   8   4   2    16487.07    15622.44    232.46 o 
  10   4   2    28677.68    29267.20    466.20 o 
  12   4   2      806.36      923.75     47.96 o 
  14   4   2     5154.09     5113.99    125.82 o 
  16   4   2      331.84      436.91     57.04 o 
  18   4   2     1647.77     1487.65     63.54 o 
  20   4   2       56.21       55.61     29.45 o 
  22   4   2     2180.02     2231.06    116.82 o 
  24   4   2       36.49       55.68     52.94 o 
  26   4   2     2076.13     2527.14    299.40 o 
   0   6   2    25077.30    27924.63    481.39 o 
   2   6   2    51355.00    52966.04    635.28 o 
   4   6   2     8843.11     8387.85    164.83 o 
   6   6   2    30256.77    30814.99    425.18 o 
   8   6   2     1781.38     1856.14     50.76 o 
  10   6   2    28367.19    28364.13    466.09 o 
  12   6   2     5153.01     5116.80    122.72 o 
  14   6   2     3283.34     3285.19     97.00 o 
  16   6   2      539.82      551.68     40.15 o 
  18   6   2     3926.31     3954.01    139.12 o 
  20   6   2      925.67     1056.90     64.00 o 
  22   6   2     2411.88     2665.89    176.72 o 
  24   6   2     1467.15     1608.76    124.69 o 
  26   6   2      515.74      580.83    179.64 o 
   2   8   2    92292.07    91829.47   1185.44 o 
   4   8   2    10989.47    11385.28    191.52 o 
   6   8   2     3188.52     3137.08    104.79 o 
   8   8   2     2152.03     2308.18     59.14 o 
  10   8   2     7967.05     7562.54    159.29 o 
  12   8   2     5716.04     5115.16    123.63 o 
  14   8   2    20537.47    20232.91    315.97 o 
  16   8   2     2092.15     2234.99     73.51 o 
  18   8   2     1164.03     1193.41     56.79 o 
  20   8   2     1143.14     1094.54     69.92 o 
  22   8   2     1725.81     1890.11    127.54 o 
  24   8   2     1063.47     1127.68    136.39 o 
   0  10   2     6176.70     7365.77    181.92 o 
   2  10   2     3917.51     4576.10     78.87 o 
   4  10   2     1531.00     1899.97     83.65 o 
   6  10   2    35924.25    36951.27    558.36 o 
   8  10   2    20132.41    21363.78    402.52 o 
  10  10   2    20202.20    20316.39    306.82 o 
  12  10   2      927.10     1192.94     50.90 o 
  14  10   2     3456.45     3317.49     89.05 o 
  16  10   2     1609.09     1634.38     62.69 o 
  18  10   2     8724.87     8482.90    171.43 o 
  20  10   2      869.63      725.14     67.53 o 
  22  10   2     3819.37     3953.74    224.44 o 
  24  10   2      353.15      531.20    182.63 o 
   2  12   2    28195.77    29941.16    445.07 o 
   4  12   2     2132.96     2435.98     52.14 o 
   6  12   2      381.87      370.61     21.62 o 
   8  12   2     3550.34     4156.84     97.40 o 
  10  12   2     2036.25     1750.89     52.48 o 
  12  12   2     2477.48     2565.45     74.62 o 
  14  12   2     9549.25     9117.32    172.69 o 
  16  12   2      480.48      471.68     38.80 o 
  18  12   2     7229.13     7287.40    188.03 o 
  20  12   2      251.98      270.01     57.48 o 
  22  12   2     1224.02     1208.01    136.39 o 
  24  12   2      457.30      330.10     96.29 o 
   0  14   2     5293.99     5389.49    148.19 o 
   2  14   2     9160.33    10151.55    171.98 o 
   4  14   2    10537.29    11888.45    196.91 o 
   6  14   2    26443.87    25219.96    311.90 o 
   8  14   2     3243.91     3587.83     75.66 o 
  10  14   2    17692.68    17812.62    251.60 o 
  12  14   2      984.72     1070.38     43.56 o 
  14  14   2     1446.04     1312.88     56.83 o 
  16  14   2      117.95      143.32     32.18 o 
  18  14   2      404.45      493.55     50.32 o 
  20  14   2     1326.54     1190.10    113.77 o 
  22  14   2     4409.31     4496.76    244.43 o 
  24  14   2      172.92       -3.08    101.80 o 
   2  16   2    10906.97    10250.73    177.30 o 
   4  16   2     4556.85     4648.55     96.44 o 
   6  16   2     3314.74     4028.09     80.70 o 
   8  16   2     6802.16     6925.60    104.79 o 
  10  16   2     7668.51     7559.17    173.97 o 
  12  16   2     1744.02     1915.28     68.73 o 
  14  16   2     3719.59     3493.63    108.78 o 
  16  16   2      179.98      129.58     30.70 o 
  18  16   2     1400.60     1560.42     81.89 o 
  20  16   2      419.98      400.33    128.74 o 
  22  16   2       81.53       88.32     66.17 o 
  24  16   2       32.36       28.49     69.77 o 
   0  18   2     3960.38     3952.13    127.02 o 
   2  18   2     5710.22     5281.53    109.77 o 
   4  18   2     2517.77     2154.59     60.70 o 
   6  18   2     8718.61     8888.05    151.06 o 
   8  18   2     2745.09     3218.88     71.63 o 
  10  18   2    17859.06    16090.48    285.76 o 
  12  18   2     2331.79     1930.86     69.28 o 
  14  18   2      695.56      597.38     50.25 o 
  16  18   2     1179.30     1306.30    110.63 o 
  18  18   2      380.58      406.58     67.89 o 
  20  18   2      277.95      295.68     61.84 o 
  22  18   2      533.66      835.89    308.38 o 
  24  18   2      662.23      453.09    110.61 o 
   2  20   2     7541.20     7965.32    155.47 o 
   4  20   2     3972.27     3755.21     89.85 o 
   6  20   2      176.91       74.73     19.35 o 
   8  20   2     4575.32     4180.57    112.48 o 
  10  20   2     1909.46     2150.70     76.48 o 
  12  20   2     1652.97     1743.42     93.09 o 
  14  20   2     8877.66     7814.68    198.67 o 
  16  20   2     1343.07     1326.24     76.42 o 
  18  20   2      995.12      899.32     68.26 o 
  20  20   2     2741.13     2865.65    185.63 o 
  22  20   2      446.82      502.06    106.42 o 
   0  22   2    13304.34    12832.83    321.79 o 
   2  22   2     1676.93     1688.24     57.81 o 
   4  22   2     2347.25     1947.00     63.14 o 
   6  22   2    14352.24    12884.83    231.86 o 
   8  22   2     1239.16     1294.89     80.38 o 
  10  22   2     6737.92     6501.40    153.42 o 
  12  22   2      605.52      656.88     46.54 o 
  14  22   2     5214.92     4554.60    353.71 o 
  16  22   2      391.05      391.85     48.48 o 
  18  22   2      814.69      845.08    107.78 o 
  20  22   2      403.45      327.29     67.26 o 
  22  22   2      963.39     1065.56    139.54 o 
   2  24   2     3155.49     2776.40     79.88 o 
   4  24   2    23986.93    23847.32    383.61 o 
   6  24   2     3944.45     3583.30    102.85 o 
   8  24   2     8720.48     8272.58    216.07 o 
  10  24   2     7015.62     6097.45    155.57 o 
  12  24   2      409.44      356.72     40.00 o 
  14  24   2     2740.08     2794.46    112.36 o 
  16  24   2      720.90      786.55     66.01 o 
  18  24   2     1104.77      989.72    113.77 o 
  20  24   2      783.08      761.46     86.88 o 
  22  24   2      184.32      272.45     97.45 o 
   0  26   2     1048.24     1151.68     76.21 o 
   2  26   2     6510.75     6175.88    136.86 o 
   4  26   2     2693.61     2252.01     74.17 o 
   6  26   2     7676.96     7071.76    150.04 o 
   8  26   2     5922.59     5146.56    158.16 o 
  10  26   2     4310.89     4079.95    120.79 o 
  12  26   2      693.47      828.42     59.53 o 
  14  26   2      143.14       79.80     33.24 o 
  16  26   2       15.11        7.27     33.29 o 
  18  26   2      123.75      435.10     81.84 o 
  20  26   2      164.96      180.51     58.15 o 
   2  28   2     8139.20     8112.71    192.30 o 
   4  28   2     8563.82     7903.95    169.22 o 
   6  28   2     2228.92     2002.27     88.69 o 
   8  28   2     6213.07     6910.28    193.65 o 
  10  28   2     6639.40     5961.87    168.54 o 
  12  28   2     1858.78     1523.57     88.26 o 
  14  28   2     3113.34     2816.35    130.79 o 
  16  28   2     1100.52      968.89     78.29 o 
  18  28   2        9.54       57.01     52.80 o 
  20  28   2     1230.81     1297.65    120.38 o 
   0  30   2     9918.83     9166.17    266.65 o 
   2  30   2     2016.71     1702.74     68.76 o 
   4  30   2     3092.39     2660.34     92.48 o 
   6  30   2     4806.27     4803.08    151.87 o 
   8  30   2     1445.45     1294.94     78.00 o 
  10  30   2     1104.90      970.21     64.86 o 
  12  30   2     1528.46     1529.58     79.00 o 
  14  30   2      659.21      649.02     79.51 o 
  16  30   2     1167.17     1233.06     88.03 o 
  18  30   2      543.24      589.62     84.12 o 
   2  32   2     7683.69     7668.89    170.37 o 
   4  32   2     2233.73     2100.88     95.61 o 
   6  32   2      718.31      621.57     59.64 o 
   8  32   2      812.47      732.24     64.47 o 
  10  32   2     1876.81     1642.93     85.50 o 
  12  32   2     1218.93     1198.60    127.34 o 
  14  32   2     3246.98     3453.31    126.58 o 
  16  32   2      105.60       37.02     40.52 o 
   0  34   2       90.71       92.81     42.34 o 
   2  34   2      636.06      566.45     48.20 o 
   4  34   2     1818.49     1978.26    130.37 o 
   6  34   2      433.71      431.90     54.09 o 
   8  34   2     1336.51     1186.26     81.63 o 
  10  34   2     1332.07     1500.27     84.55 o 
  12  34   2      273.52      177.38     44.96 o 
  14  34   2      164.74      188.89     45.18 o 
  16  34   2      345.70      191.41     76.17 o 
   2  36   2     1751.17     1426.24     87.39 o 
   4  36   2     2157.07     2167.56    104.61 o 
   6  36   2      179.40      182.92     45.52 o 
   8  36   2     1134.28     1017.47     71.79 o 
  10  36   2      457.34      407.75     53.27 o 
  12  36   2       11.63      -11.02     34.17 o 
  14  36   2      837.78      700.41     69.09 o 
   0  38   2     1627.27     1551.04    114.09 o 
   2  38   2     1179.08     1092.67     81.47 o 
   4  38   2       79.77      103.11     58.18 o 
   6  38   2      142.07      221.59     49.01 o 
   8  38   2      794.48      822.33     69.97 o 
  10  38   2      974.62     1066.79     78.62 o 
  12  38   2      899.43      885.33     73.69 o 
   2  40   2      383.05      346.98     56.40 o 
   4  40   2      639.29      592.10     68.97 o 
   6  40   2      221.56      129.49     47.16 o 
   8  40   2     2228.44     2016.20    105.90 o 
  10  40   2      232.84      181.56     48.51 o 
   0  42   2     1466.15     1850.28    197.60 o 
   2  42   2      316.52      423.65     64.09 o 
   4  42   2      272.35      201.78     65.91 o 
   6  42   2      443.27      545.65     72.07 o 
   1   1   3    19533.26    19518.77    264.29 o 
   3   1   3    32858.56    33597.37    408.30 o 
   5   1   3    20214.80    20995.95    269.90 o 
   7   1   3     3788.88     3646.33     72.81 o 
   9   1   3     1138.92      909.62     47.65 o 
  11   1   3     5942.83     5878.26    138.91 o 
  13   1   3     1671.89     1661.88     69.44 o 
  15   1   3      535.78      477.74     43.57 o 
  17   1   3     2744.13     2406.71     87.78 o 
  19   1   3     4818.85     4810.46    140.26 o 
  21   1   3      436.55      464.90     46.78 o 
  23   1   3     1358.21     1539.20    106.46 o 
  25   1   3      193.18       82.09     63.78 o 
   1   3   3    33620.84    32989.52    400.37 o 
   3   3   3    24873.53    25709.25    319.91 o 
   5   3   3     6954.63     7248.52    116.95 o 
   7   3   3      777.04      880.02     30.75 o 
   9   3   3    12969.10    13990.29    258.78 o 
  11   3   3     2423.80     1831.71     70.81 o 
  13   3   3    18352.11    16981.21    311.21 o 
  15   3   3     4694.99     4983.50    131.93 o 
  17   3   3     3717.20     3868.40    127.91 o 
  19   3   3     1098.88     1159.90     65.64 o 
  21   3   3      222.18      253.17     45.57 o 
  23   3   3      930.84     1002.21     88.57 o 
  25   3   3      738.13      654.17     98.82 o 
   1   5   3     9813.39     8251.57    123.21 o 
   3   5   3     1397.65     1626.89     56.41 o 
   5   5   3     3148.55     3043.91     52.01 o 
   7   5   3      881.23      760.77     29.50 o 
   9   5   3     7532.60     8792.79    151.10 o 
  11   5   3      211.07      127.07     27.61 o 
  13   5   3     2597.59     2404.42     84.28 o 
  15   5   3     1616.42     1612.73     72.06 o 
  17   5   3     7308.06     7506.63    226.44 o 
  19   5   3     2811.74     2655.25    117.11 o 
  21   5   3      920.59      838.06    113.22 o 
  23   5   3      882.63      935.65    103.71 o 
  25   5   3      612.05      545.63     96.14 o 
   1   7   3    26109.27    28387.21    348.70 o 
   3   7   3     1631.98     1394.99     37.01 o 
   5   7   3    32326.69    31896.22    480.83 o 
   7   7   3    10172.01     9815.53    161.31 o 
   9   7   3    11858.69    11751.31    168.64 o 
  11   7   3     6027.46     6306.38    147.05 o 
  13   7   3    19465.72    19146.94    341.62 o 
  15   7   3      688.75      459.86     42.37 o 
  17   7   3     6156.60     5568.46    147.04 o 
  19   7   3     1174.37     1147.65     61.24 o 
  21   7   3     1366.85     1270.30     79.82 o 
  23   7   3      618.46      934.48    103.25 o 
  25   7   3      192.11      203.02     88.61 o 
   1   9   3    11875.67    11773.38    181.20 o 
   3   9   3    28460.13    30231.16    369.08 o 
   5   9   3     7074.54     7297.53    119.94 o 
   7   9   3    16064.39    15645.55    242.81 o 
   9   9   3     2507.02     2696.79     74.03 o 
  11   9   3     8407.76     7524.14    143.11 o 
  13   9   3     2078.78     2083.06     79.84 o 
  15   9   3     3145.41     3107.67    102.70 o 
  17   9   3     5105.21     5034.46    133.11 o 
  19   9   3      289.37      473.24     42.86 o 
  21   9   3      231.14      313.39     49.86 o 
  23   9   3     1198.21     1334.40    147.47 o 
  25   9   3       16.00      -32.64     65.53 o 
   1  11   3    31862.55    33540.46    412.53 o 
   3  11   3     8317.10     8665.88    138.12 o 
   5  11   3      764.17      909.49     30.01 o 
   7  11   3    30763.13    31660.93    489.67 o 
   9  11   3     5004.98     4811.67    106.99 o 
  11  11   3     9653.59     8965.00    163.80 o 
  13  11   3     8476.34     7527.45    178.35 o 
  15  11   3     1814.18     1680.43     74.03 o 
  17  11   3     1909.31     1655.10     69.61 o 
  19  11   3      794.52      995.88     89.89 o 
  21  11   3     1227.10     1231.55    103.02 o 
  23  11   3     1558.80     1314.24    299.40 o 
  25  11   3     1275.93      882.34    133.70 o 
   1  13   3    29687.87    33363.57    451.82 o 
   3  13   3     7137.22     8908.43    142.09 o 
   5  13   3     7075.52     7329.78    120.42 o 
   7  13   3    21748.62    19559.94    322.13 o 
   9  13   3      281.00      347.66     30.90 o 
  11  13   3     6664.35     5980.66    151.03 o 
  13  13   3     3445.11     3208.79     87.58 o 
  15  13   3      566.89      528.09     42.22 o 
  17  13   3      951.37      761.86     57.06 o 
  19  13   3     2768.04     2400.13     96.60 o 
  21  13   3      448.02      468.93    113.77 o 
  23  13   3     1293.91      998.88    138.00 o 
   1  15   3      520.48      428.43     25.02 o 
   3  15   3     3948.43     4321.10     84.90 o 
   5  15   3     2659.28     3543.13     72.87 o 
   7  15   3      855.37      859.80     43.72 o 
   9  15   3      150.04      159.57     26.25 o 
  11  15   3     4325.89     4381.74    106.03 o 
  13  15   3     5974.10     5822.42    145.72 o 
  15  15   3     1743.87     1631.68     76.92 o 
  17  15   3     1210.12     1272.46     71.12 o 
  19  15   3      753.03      753.94     62.20 o 
  21  15   3      440.62      440.76     75.23 o 
  23  15   3     1450.78     1592.98    338.32 o 
   1  17   3    11189.94    10785.16    220.03 o 
   3  17   3     6417.91     6663.07    119.29 o 
   5  17   3    10533.51    10614.98    173.56 o 
   7  17   3     8838.33     8080.92    137.17 o 
   9  17   3      696.83      592.41     70.76 o 
  11  17   3    10793.96    10241.79    230.90 o 
  13  17   3     3474.68     3590.44     98.64 o 
  15  17   3      416.11      511.23     49.11 o 
  17  17   3     4040.04     3939.03    220.09 o 
  19  17   3      972.88     1011.16     90.14 o 
  21  17   3      120.94      166.63     58.70 o 
  23  17   3      644.82      711.07    128.74 o 
   1  19   3     3739.22     4025.59    107.06 o 
   3  19   3     4426.58     4730.98     95.15 o 
   5  19   3     8206.98     8183.01    141.26 o 
   7  19   3     4430.11     4115.29     85.12 o 
   9  19   3     3355.87     3480.39     99.06 o 
  11  19   3     4372.26     4049.32    106.67 o 
  13  19   3     3387.28     3022.85     92.66 o 
  15  19   3     2979.38     2710.83    105.27 o 
  17  19   3     2652.95     2275.11    123.59 o 
  19  19   3      165.31      170.72     42.75 o 
  21  19   3      154.52      324.49     69.75 o 
  23  19   3      322.31      572.84    115.92 o 
   1  21   3      156.99      128.08     22.31 o 
   3  21   3     2992.82     3509.08     88.57 o 
   5  21   3     5086.29     4836.50    100.33 o 
   7  21   3     3061.84     2620.30    108.90 o 
   9  21   3     7840.46     7453.42    165.45 o 
  11  21   3     6818.72     6442.61    153.36 o 
  13  21   3     3076.22     2595.79    100.30 o 
  15  21   3      909.85     1132.23     70.22 o 
  17  21   3     2446.18     2360.77    107.46 o 
  19  21   3     1947.93     2149.63    114.33 o 
  21  21   3      214.13      208.61     64.71 o 
   1  23   3     8752.23     8743.18    169.85 o 
   3  23   3    17870.31    16407.16    283.38 o 
   5  23   3     3792.68     3791.55     90.01 o 
   7  23   3      683.81      862.91     53.19 o 
   9  23   3      313.27      239.03     34.77 o 
  11  23   3     2070.32     1784.25     77.04 o 
  13  23   3     1921.25     2199.76     81.79 o 
  15  23   3     2159.68     2331.85    108.04 o 
  17  23   3     3266.47     3519.00    135.47 o 
  19  23   3      534.65      516.55     84.37 o 
  21  23   3      112.10      118.05     59.88 o 
   1  25   3     6777.69     6662.27    142.94 o 
   3  25   3     5113.67     5038.65    117.69 o 
   5  25   3     2896.60     2563.22     73.21 o 
   7  25   3     8570.96     8081.00    182.08 o 
   9  25   3      604.56      758.93     52.63 o 
  11  25   3      328.02      210.14     36.94 o 
  13  25   3      592.00      750.85     54.51 o 
  15  25   3     2009.24     1896.34     86.12 o 
  17  25   3      500.08      431.09     56.25 o 
  19  25   3      812.50      855.37    103.15 o 
  21  25   3     1590.90     1641.17    136.39 o 
   1  27   3    12421.68    11668.36    225.26 o 
   3  27   3     4704.51     5196.20    143.08 o 
   5  27   3     4097.53     3886.26    114.41 o 
   7  27   3     2410.45     2282.07     86.62 o 
   9  27   3      543.71      696.56     54.23 o 
  11  27   3     2487.95     2742.28    101.06 o 
  13  27   3     4764.59     4433.55    128.04 o 
  15  27   3     1360.92     1550.19    103.05 o 
  17  27   3     1345.45     1546.54    109.70 o 
  19  27   3      695.29      666.29    100.56 o 
   1  29   3     9866.76     8767.84    280.89 o 
   3  29   3      211.95      248.12     33.94 o 
   5  29   3     7190.67     6675.79    164.12 o 
   7  29   3     2467.31     2206.81     90.09 o 
   9  29   3     2865.33     2588.22     97.44 o 
  11  29   3      664.47      859.47     62.36 o 
  13  29   3       47.20       48.34     33.39 o 
  15  29   3      459.20      344.55     50.53 o 
  17  29   3     1787.67     2051.99    111.90 o 
  19  29   3     1639.22     1650.40    140.66 o 
   1  31   3     4553.13     4567.72    121.17 o 
   3  31   3     1169.79     1063.51     70.24 o 
   5  31   3     8058.11     8097.44    214.29 o 
   7  31   3     1219.02      968.80     71.23 o 
   9  31   3      870.91     1112.35     68.97 o 
  11  31   3       49.39      162.27     38.45 o 
  13  31   3     3745.38     3801.12    130.52 o 
  15  31   3     1292.87     1057.11     74.26 o 
  17  31   3     1187.27     1190.90     91.36 o 
   1  33   3     2251.48     2289.52     85.56 o 
   3  33   3     2133.65     1816.98     91.00 o 
   5  33   3     2581.44     2419.95    108.29 o 
   7  33   3     2395.31     2596.30    102.51 o 
   9  33   3     3520.04     3261.59    117.82 o 
  11  33   3      784.82      855.13     66.55 o 
  13  33   3      407.27      418.57     54.45 o 
  15  33   3      289.31      449.36     61.44 o 
   1  35   3     2061.93     2172.37    100.14 o 
   3  35   3     3177.64     3047.86    122.12 o 
   5  35   3       54.10       20.89     30.61 o 
   7  35   3      257.96      192.03     43.34 o 
   9  35   3       85.85       59.05     35.73 o 
  11  35   3     1773.61     1693.11     91.09 o 
  13  35   3      608.80      777.63     69.28 o 
  15  35   3      331.16      496.01     62.59 o 
   1  37   3     1059.97     1102.31     78.00 o 
   3  37   3      156.13      139.34     43.70 o 
   5  37   3     3298.38     3102.24    117.09 o 
   7  37   3     1480.86     1649.70    166.81 o 
   9  37   3     1348.87     1460.33     86.60 o 
  11  37   3     1457.67     1442.99     89.79 o 
  13  37   3      165.88      219.55     50.24 o 
   1  39   3     1955.99     1790.22    129.09 o 
   3  39   3      482.38      407.72     58.11 o 
   5  39   3     1336.66     1341.79     82.97 o 
   7  39   3      364.46      298.10     63.09 o 
   9  39   3     1133.56     1473.57     90.58 o 
  11  39   3       39.93       32.07     38.89 o 
   1  41   3       83.64       -1.56     48.55 o 
   3  41   3       29.19       40.75     42.07 o 
   5  41   3     3077.71     3372.09    195.33 o 
   7  41   3      475.74      518.76     61.86 o 
   1  43   3     1184.18     1082.32    119.76 o 
   0   0   4    21530.11    19669.88    463.10 o 
   4   0   4    17594.64    19975.94    373.07 o 
   8   0   4    14045.57    13547.25    363.95 o 
  12   0   4    18346.48    18069.46    461.81 o 
  16   0   4     1478.48     1368.39     98.60 o 
  20   0   4     1378.99     1149.96    116.77 o 
  24   0   4     1094.25     1271.13    248.50 o 
   2   2   4     1897.76     2145.98     45.04 o 
   4   2   4    46450.37    48356.70    587.26 o 
   6   2   4     5980.92     6188.99    108.48 o 
   8   2   4    60590.02    64481.30    941.43 o 
  10   2   4    13763.75    14918.23    278.64 o 
  12   2   4      865.57      984.89     58.16 o 
  14   2   4     2748.92     2676.70    121.00 o 
  16   2   4     5597.38     6078.62    157.00 o 
  18   2   4       52.61      104.67     37.13 o 
  20   2   4     3264.00     3256.46    164.21 o 
  22   2   4      538.24      470.02     53.86 o 
  24   2   4     3446.79     3595.27    160.61 o 
   0   4   4     9972.63    11817.15    233.00 o 
   2   4   4     3749.49     4422.99     77.32 o 
   4   4   4     8952.18     9022.65    139.41 o 
   6   4   4     4236.38     4992.42    108.01 o 
   8   4   4     5399.45     6143.00    116.79 o 
  10   4   4    10342.35    10999.73    185.54 o 
  12   4   4     5773.98     4725.59    129.12 o 
  14   4   4     1872.38     1964.47     82.44 o 
  16   4   4     3502.55     3091.08    107.23 o 
  18   4   4      805.88      824.65     95.07 o 
  20   4   4      928.70     1090.51     69.72 o 
  22   4   4      355.45      432.72     58.31 o 
  24   4   4     1638.63     1462.82    112.12 o 
   2   6   4    11359.51    12995.88    177.59 o 
   4   6   4     4651.19     5837.58     97.74 o 
   6   6   4     7851.00     8904.35    124.87 o 
   8   6   4    35756.93    34951.71    541.91 o 
  10   6   4     2312.78     2315.88     64.40 o 
  12   6   4     3782.50     4000.30    117.17 o 
  14   6   4     1591.75     1515.29     76.06 o 
  16   6   4     7696.62     6601.69    200.50 o 
  18   6   4     2388.21     2287.78     93.40 o 
  20   6   4     8701.18     8866.21    213.05 o 
  22   6   4      157.34      194.69     47.29 o 
  24   6   4      313.43      119.76    113.77 o 
   0   8   4     4682.87     5628.98    132.48 o 
   2   8   4     4162.41     4559.91     78.91 o 
   4   8   4    48247.23    54084.55    648.53 o 
   6   8   4    23444.68    24020.02    316.72 o 
   8   8   4     4859.66     5376.15     92.84 o 
  10   8   4      586.63      545.34     41.96 o 
  12   8   4     9397.42     8959.14    165.45 o 
  14   8   4     1947.53     1960.70    107.93 o 
  16   8   4     6162.22     6158.82    161.93 o 
  18   8   4      386.23      349.37     45.54 o 
  20   8   4      561.05      482.99     48.21 o 
  22   8   4      261.53      367.29     63.91 o 
  24   8   4      311.21      311.37    137.72 o 
   2  10   4     9718.47    11080.58    157.45 o 
   4  10   4     7283.55     7213.07    110.72 o 
   6  10   4      579.43      646.92     29.57 o 
   8  10   4     7703.36     8240.48    211.40 o 
  10  10   4      490.07      443.01     34.72 o 
  12  10   4     3516.60     3431.74     99.46 o 
  14  10   4     2851.44     3180.66    107.49 o 
  16  10   4     7134.19     6961.07    177.08 o 
  18  10   4     1139.18     1104.73     82.96 o 
  20  10   4      704.19      687.66     80.10 o 
  22  10   4      633.82      551.03     73.37 o 
  24  10   4     1818.17     2017.94    245.51 o 
   0  12   4    75710.81    77109.84   1313.33 o 
   2  12   4     7492.36     7627.82    118.46 o 
   4  12   4    14776.86    15026.97    206.25 o 
   6  12   4     1263.85     1461.90     45.88 o 
   8  12   4        4.67       28.55     14.81 o 
  10  12   4     3982.68     3785.02     79.81 o 
  12  12   4    20861.92    20044.29    319.16 o 
  14  12   4     2189.23     2101.45    117.54 o 
  16  12   4      189.24      216.36     43.21 o 
  18  12   4      630.26      718.23     59.52 o 
  20  12   4     3143.47     3174.93    117.14 o 
  22  12   4     1469.28     1406.25    118.52 o 
  24  12   4      154.48       71.86    107.78 o 
   2  14   4     6642.51     6696.41    109.49 o 
   4  14   4      614.38      615.56     37.04 o 
   6  14   4     7455.33     7283.43    130.34 o 
   8  14   4    13267.18    12607.65    223.60 o 
  10  14   4      380.81      404.45     52.26 o 
  12  14   4     1215.04     1128.37     73.32 o 
  14  14   4     4926.40     5100.61    143.90 o 
  16  14   4     1827.24     1782.34     83.71 o 
  18  14   4     1730.26     1372.53    133.10 o 
  20  14   4     2654.95     2370.10    103.81 o 
  22  14   4      252.08      267.05     67.02 o 
  24  14   4      330.89      167.66    119.76 o 
   0  16   4     1067.41     1141.63     82.78 o 
   2  16   4     8996.99    10109.72    184.77 o 
   4  16   4    15397.21    14575.80    217.69 o 
   6  16   4     7992.47     7410.17    120.96 o 
   8  16   4     1487.33     1478.24     59.25 o 
  10  16   4    10096.01     9602.93    245.08 o 
  12  16   4     2176.93     2089.04     74.31 o 
  14  16   4     3822.20     3750.11    124.68 o 
  16  16   4    11838.06    11467.50    289.70 o 
  18  16   4     2017.90     1751.55     88.79 o 
  20  16   4       80.96       61.46     37.34 o 
  22  16   4       49.85      158.90    134.73 o 
   2  18   4     6170.29     5548.15    160.23 o 
   4  18   4     2354.40     2226.82     60.49 o 
   6  18   4    11632.14    11885.57    227.82 o 
   8  18   4     9981.29     9931.01    196.39 o 
  10  18   4     4266.53     3977.99    104.75 o 
  12  18   4    11027.96    10261.80    198.26 o 
  14  18   4     2814.50     2825.83    109.11 o 
  16  18   4     2816.43     2666.37    136.19 o 
  18  18   4       99.59      133.86     45.19 o 
  20  18   4      601.99      779.26     73.20 o 
  22  18   4       35.24       77.84     50.78 o 
   0  20   4     4757.87     4759.49    128.99 o 
   2  20   4     1606.04     1633.09     50.24 o 
   4  20   4      968.01      992.45     50.45 o 
   6  20   4    12539.56    11737.42    264.47 o 
   8  20   4     1176.41     1172.93     59.91 o 
  10  20   4     4489.47     4320.47    130.55 o 
  12  20   4    17705.21    17680.15    593.78 o 
  14  20   4      399.65      381.67     49.11 o 
  16  20   4      367.51      347.44     69.14 o 
  18  20   4      153.09      222.04     45.22 o 
  20  20   4      166.38      199.06     47.73 o 
  22  20   4      135.02       74.13     56.20 o 
   2  22   4     8531.49     8511.60    156.01 o 
   4  22   4     3658.17     3779.63     87.27 o 
   6  22   4     1588.31     1542.83     66.06 o 
   8  22   4    21739.72    20739.98    366.50 o 
  10  22   4     1391.76     1544.99     71.12 o 
  12  22   4      252.17      237.68     36.04 o 
  14  22   4      611.17      578.89     65.69 o 
  16  22   4      275.44      127.31     41.14 o 
  18  22   4      285.47      402.40     56.90 o 
  20  22   4      483.62      511.06     84.88 o 
   0  24   4     4778.36     5077.67    142.42 o 
   2  24   4     1216.18     1042.12     48.32 o 
   4  24   4     1877.97     1695.04     71.73 o 
   6  24   4     1136.24     1036.14     57.53 o 
   8  24   4     3598.90     4126.64    115.85 o 
  10  24   4     7428.67     7781.80    211.88 o 
  12  24   4      883.80      606.30     50.32 o 
  14  24   4      372.36      478.60     55.41 o 
  16  24   4      548.84      478.51     56.21 o 
  18  24   4      214.72      207.32     49.55 o 
  20  24   4      275.84      279.88     73.28 o 
   2  26   4      536.29      508.78     36.46 o 
   4  26   4     6739.52     6135.52    149.96 o 
   6  26   4     3677.58     3366.38    152.98 o 
   8  26   4     2272.16     1912.90     80.63 o 
  10  26   4     2283.48     2138.22     88.16 o 
  12  26   4      763.96      981.50     61.83 o 
  14  26   4     2843.32     2864.93    101.55 o 
  16  26   4       63.30      167.77     46.87 o 
  18  26   4      190.26      307.58     57.20 o 
  20  26   4      422.79      657.21    206.58 o 
   0  28   4      116.41       90.17     44.91 o 
   2  28   4      794.27     1039.14     50.60 o 
   4  28   4     1560.20     1654.34     74.76 o 
   6  28   4     6370.51     6923.76    178.04 o 
   8  28   4      147.67      132.62     34.93 o 
  10  28   4     1245.10      919.22     73.44 o 
  12  28   4     1337.11     1460.45    110.63 o 
  14  28   4      304.05      149.15     39.85 o 
  16  28   4     1022.36     1055.47     85.18 o 
  18  28   4     1369.29     1395.72     98.28 o 
   2  30   4     2352.99     2455.73     90.83 o 
   4  30   4       31.94       30.38     27.85 o 
   6  30   4      797.97      770.29     57.04 o 
   8  30   4     2349.53     2722.91    102.05 o 
  10  30   4     2117.44     2132.69     93.50 o 
  12  30   4     1045.05      781.91     62.94 o 
  14  30   4     1753.41     1674.53     89.41 o 
  16  30   4     1415.06     1581.27    103.91 o 
   0  32   4     3146.87     3848.52    156.49 o 
   2  32   4     1480.99     1288.25     70.51 o 
   4  32   4      691.42      588.40     56.64 o 
   6  32   4     3179.66     2953.97    114.95 o 
   8  32   4      655.63      648.84     57.78 o 
  10  32   4     1499.46     1606.00     84.63 o 
  12  32   4     1917.99     2138.40     99.33 o 
  14  32   4      589.53      792.85     75.19 o 
  16  32   4      269.86      294.89     61.01 o 
   2  34   4     1472.51     1312.42     73.32 o 
   4  34   4     1727.80     1565.75     81.21 o 
   6  34   4      323.10      269.28     51.91 o 
   8  34   4     1577.16     1818.22     88.97 o 
  10  34   4     1846.94     2141.52     97.30 o 
  12  34   4      943.81      990.82     86.43 o 
  14  34   4     1081.10      832.53     71.52 o 
   0  36   4     2358.78     1988.00    173.65 o 
   2  36   4      181.85      108.14     36.08 o 
   4  36   4      657.65      852.66     66.93 o 
   6  36   4      791.07      793.43     66.62 o 
   8  36   4     1132.37     1228.80     79.83 o 
  10  36   4     1360.35     1258.12     82.95 o 
  12  36   4      770.33      843.18     72.32 o 
   2  38   4     1017.95      931.88     82.41 o 
   4  38   4      660.58      850.40     69.15 o 
   6  38   4      398.40      356.82     52.07 o 
   8  38   4      248.30      209.34     71.80 o 
  10  38   4      718.75      553.06     64.28 o 
   0  40   4       81.13      165.73     64.71 o 
   2  40   4        0.76      -31.04     36.76 o 
   4  40   4      150.87      122.97     50.42 o 
   6  40   4      924.55     1079.05     78.85 o 
   8  40   4       53.53       77.48     40.04 o 
   2  42   4      620.74      573.68     81.43 o 
   1   1   5    12247.82    14289.53    194.26 o 
   3   1   5    10321.90    11134.47    165.56 o 
   5   1   5     6589.59     6728.30    110.45 o 
   7   1   5    40208.50    42138.27    795.30 o 
   9   1   5     2017.73     2288.35     90.70 o 
  11   1   5    20325.70    19554.10    367.21 o 
  13   1   5       49.45       89.36     30.91 o 
  15   1   5     1136.80     1031.76     66.89 o 
  17   1   5      123.16      258.91     43.39 o 
  19   1   5      804.19      838.16     65.24 o 
  21   1   5      387.34      378.29     91.61 o 
  23   1   5      932.15      858.77     72.39 o 
   1   3   5     1267.59     1058.26     45.04 o 
   3   3   5     6728.01     6584.59    110.83 o 
   5   3   5     5959.67     6482.39    127.71 o 
   7   3   5     3606.48     3500.34    105.05 o 
   9   3   5     7338.36     7316.16    135.96 o 
  11   3   5     9047.65     9619.15    214.68 o 
  13   3   5     1761.65     1660.30     79.28 o 
  15   3   5     8355.57     7319.89    186.59 o 
  17   3   5     3672.39     3613.58    124.86 o 
  19   3   5       22.55       43.37     32.06 o 
  21   3   5      182.34      168.51     44.34 o 
  23   3   5     1491.26     1500.28    113.07 o 
   1   5   5    16159.72    19519.88    259.33 o 
   3   5   5    16074.50    17732.48    235.88 o 
   5   5   5     1393.93     1350.68     38.25 o 
   7   5   5    14727.08    14908.53    292.56 o 
   9   5   5     7580.09     6557.19    128.98 o 
  11   5   5     4350.62     4294.81    127.13 o 
  13   5   5     6691.90     6714.61    183.23 o 
  15   5   5      354.60      337.89     51.98 o 
  17   5   5      199.77      178.12     39.38 o 
  19   5   5     2905.23     2870.91    112.36 o 
  21   5   5       34.91       54.80     37.24 o 
  23   5   5      845.10      837.09     90.21 o 
   1   7   5     4654.49     4973.86     88.51 o 
   3   7   5    11455.52    11426.50    164.63 o 
   5   7   5     4146.40     3931.11     72.39 o 
   7   7   5     5578.93     5947.45    148.15 o 
   9   7   5     8479.17     8361.34    162.66 o 
  11   7   5     4555.06     4410.72    128.77 o 
  13   7   5     6784.13     6259.45    163.55 o 
  15   7   5     1178.87     1214.63     72.55 o 
  17   7   5      901.65      906.09     66.86 o 
  19   7   5     1218.28     1059.24     73.04 o 
  21   7   5     3688.73     3669.64    159.03 o 
  23   7   5      129.03      119.02     56.61 o 
   1   9   5    18963.15    20269.04    269.23 o 
   3   9   5    18877.71    19481.74    260.04 o 
   5   9   5     4671.08     4666.47     82.34 o 
   7   9   5    11715.77    11748.54    270.31 o 
   9   9   5    16463.38    16643.18    308.84 o 
  11   9   5     1151.64     1278.78     75.19 o 
  13   9   5     1665.90     1562.96     99.39 o 
  15   9   5     4526.92     4492.46    139.81 o 
  17   9   5     2618.22     2739.46    108.38 o 
  19   9   5     1782.94     1404.42     83.77 o 
  21   9   5      271.13      309.83     51.83 o 
  23   9   5      740.57      766.41     89.09 o 
   1  11   5     1069.07     1064.73     37.31 o 
   3  11   5     5644.21     5132.13    107.50 o 
   5  11   5     5079.23     4999.12     87.21 o 
   7  11   5    18915.19    19520.33    272.75 o 
   9  11   5     8513.22     8499.62    197.27 o 
  11  11   5     5311.24     4890.23    114.86 o 
  13  11   5     4020.47     3847.55    124.27 o 
  15  11   5     4139.31     4006.05    159.00 o 
  17  11   5     3025.72     2881.70    142.61 o 
  19  11   5       96.47      238.83     42.83 o 
  21  11   5      471.37      466.35     56.71 o 
  23  11   5       57.95       62.83     58.58 o 
   1  13   5     2867.77     2929.98     64.57 o 
   3  13   5     5572.26     6436.35    108.22 o 
   5  13   5    10134.30     9760.29    147.52 o 
   7  13   5    21671.20    22206.56    323.77 o 
   9  13   5    12431.38    11516.18    298.67 o 
  11  13   5      674.03      586.25     41.47 o 
  13  13   5    10850.51    10166.82    232.89 o 
  15  13   5     6899.57     6249.03    174.74 o 
  17  13   5      319.88      445.96     54.81 o 
  19  13   5     1368.25     1539.27     86.22 o 
  21  13   5     1742.11     2064.76    102.16 o 
  23  13   5      517.81      477.61     86.14 o 
   1  15   5     6139.79     6567.46    111.74 o 
   3  15   5    20244.34    21452.22    285.03 o 
   5  15   5     5737.80     5433.38    103.58 o 
   7  15   5     1746.32     1673.84     55.58 o 
   9  15   5     4564.98     4049.86    103.24 o 
  11  15   5     5489.93     5161.85    144.33 o 
  13  15   5     3369.71     3188.13    116.42 o 
  15  15   5     2102.11     2104.93    106.31 o 
  17  15   5     1660.14     1886.68     95.14 o 
  19  15   5      251.68      339.25     51.60 o 
  21  15   5     1421.69     1505.57     89.55 o 
  23  15   5      728.03      940.92    110.60 o 
   1  17   5      923.00      856.50     55.82 o 
   3  17   5     5199.83     5033.21     95.30 o 
   5  17   5     3158.44     3055.41     79.00 o 
   7  17   5     2836.79     2780.12     75.68 o 
   9  17   5    39642.75    38710.11    606.66 o 
  11  17   5     5854.96     6077.01    140.39 o 
  13  17   5     3395.34     3833.77    227.31 o 
  15  17   5     2841.90     2990.63    116.20 o 
  17  17   5     1647.33     1994.54     97.98 o 
  19  17   5      325.28      331.47     51.93 o 
  21  17   5     1698.11     1728.47    102.51 o 
   1  19   5     1866.98     1697.67     52.44 o 
   3  19   5      572.18      620.06     33.97 o 
   5  19   5    16995.12    16713.91    263.09 o 
   7  19   5     4717.36     4835.27    107.71 o 
   9  19   5      880.02      724.53     49.39 o 
  11  19   5     6186.60     5895.19    139.77 o 
  13  19   5     5127.11     4958.21    151.72 o 
  15  19   5     1101.83     1312.34     96.80 o 
  17  19   5     1508.70     1897.53     97.58 o 
  19  19   5     1635.16     1742.26     96.55 o 
  21  19   5      106.21       66.79     43.44 o 
   1  21   5     1402.95     1473.46     50.73 o 
   3  21   5     7747.12     7532.58    129.37 o 
   5  21   5    17217.97    16392.53    263.82 o 
   7  21   5     5540.04     5462.40    121.07 o 
   9  21   5     9096.64     8305.90    181.16 o 
  11  21   5     1331.52     1341.25     64.92 o 
  13  21   5      545.29      530.22     58.51 o 
  15  21   5      625.45      607.78     62.25 o 
  17  21   5      662.72      671.91     65.71 o 
  19  21   5      489.53      584.55     89.79 o 
  21  21   5      772.93      896.62    107.91 o 
   1  23   5     5296.90     5082.55    104.13 o 
   3  23   5     3594.46     3338.16     89.44 o 
   5  23   5     1406.74     1238.20     56.49 o 
   7  23   5     2388.76     2166.64     73.47 o 
   9  23   5      590.34      808.62     91.61 o 
  11  23   5      800.54      741.24     74.72 o 
  13  23   5        1.15       30.92     33.44 o 
  15  23   5      824.39      912.55     92.48 o 
  17  23   5      213.42      193.54     48.22 o 
  19  23   5      157.48      237.93     51.82 o 
   1  25   5     8104.60     8007.26    141.60 o 
   3  25   5     1900.40     2064.82     71.53 o 
   5  25   5      153.33      116.40     28.48 o 
   7  25   5     2637.86     2549.86     81.07 o 
   9  25   5     2720.60     2874.88     99.06 o 
  11  25   5     1008.25     1111.80     75.19 o 
  13  25   5      371.75      291.57     80.38 o 
  15  25   5      600.62      562.61     68.28 o 
  17  25   5       10.59       -1.24     39.23 o 
  19  25   5      723.33      885.06     81.23 o 
   1  27   5      377.06      353.52     31.70 o 
   3  27   5     1051.47      895.07     52.43 o 
   5  27   5      692.28      650.32     46.34 o 
   7  27   5     1355.21     1503.77     68.78 o 
   9  27   5       41.58       29.78     28.32 o 
  11  27   5     1346.95     1644.06     79.30 o 
  13  27   5     1544.44     1744.64    200.27 o 
  15  27   5      564.73      551.68     62.98 o 
  17  27   5      371.87      332.77    100.81 o 
   1  29   5     2157.43     2115.79     76.92 o 
   3  29   5       76.05       63.94     24.74 o 
   5  29   5     2470.19     2521.82     85.98 o 
   7  29   5     2072.54     2123.75     81.07 o 
   9  29   5     2181.97     2226.33     94.80 o 
  11  29   5     1353.15     1541.50     81.74 o 
  13  29   5      488.25      366.22     57.34 o 
  15  29   5      249.52      370.80     60.74 o 
  17  29   5      449.79      493.76     70.48 o 
   1  31   5     1218.00      909.80     55.03 o 
   3  31   5      255.89      408.66     42.17 o 
   5  31   5      931.20     1019.70     60.22 o 
   7  31   5      118.56       53.40     31.29 o 
   9  31   5     2428.76     2508.61    150.29 o 
  11  31   5      632.87      504.44     55.87 o 
  13  31   5     1777.68     1690.94    116.68 o 
  15  31   5      326.30      287.31     57.55 o 
   1  33   5      107.11       63.28     32.24 o 
   3  33   5     1407.42     1428.83     71.06 o 
   5  33   5      927.86     1173.31    102.30 o 
   7  33   5     3086.49     3251.47    107.11 o 
   9  33   5     2277.76     2179.51    100.34 o 
  11  33   5      207.27      340.18     54.45 o 
  13  33   5       16.90      -35.62     35.62 o 
   1  35   5      626.01      799.92     76.06 o 
   3  35   5     2563.69     2230.47     88.02 o 
   5  35   5       59.89      108.40     32.95 o 
   7  35   5      149.25      104.08     35.76 o 
   9  35   5      437.13      417.46     55.08 o 
  11  35   5     2097.88     2177.95    105.72 o 
   1  37   5       61.81       55.67     36.97 o 
   3  37   5      878.04      872.36     72.17 o 
   5  37   5      372.08      289.97     44.11 o 
   7  37   5     1139.39     1220.54     95.94 o 
   9  37   5      682.96      818.26     69.55 o 
   1  39   5     1187.38     1041.62     80.69 o 
   3  39   5      488.45      592.07     66.96 o 
   5  39   5      416.47      468.37     62.87 o 
   7  39   5      199.41      116.36     45.81 o 
   1  41   5      318.32      263.47     67.75 o 
   2   0   6     2033.28     2017.41     78.91 o 
   6   0   6    16795.23    18888.26    368.42 o 
  10   0   6     2008.82     1846.76    296.40 o 
  14   0   6     4844.37     4318.73    192.73 o 
  18   0   6     4734.22     4464.30    236.52 o 
  22   0   6     2416.54     2479.95    239.52 o 
   0   2   6      871.00     1069.49     57.03 o 
   2   2   6     6197.77     6221.27    125.01 o 
   4   2   6     2527.58     2459.39     58.04 o 
   6   2   6    11571.57    12239.45    219.14 o 
   8   2   6      136.06      195.25     18.17 o 
  10   2   6     4902.66     4948.27    156.44 o 
  12   2   6     2063.46     1986.44     89.54 o 
  14   2   6     1119.98     1035.32     69.97 o 
  16   2   6      194.27      265.38     45.05 o 
  18   2   6     3021.28     2992.76    137.42 o 
  20   2   6      688.33      741.38     67.56 o 
  22   2   6     3149.74     3210.09    131.33 o 
   2   4   6    14687.06    14277.81    248.50 o 
   4   4   6     4459.24     4421.66     91.05 o 
   6   4   6     3304.66     3387.17     87.19 o 
   8   4   6     1167.49      959.31     76.32 o 
  10   4   6     3033.38     2504.30     96.63 o 
  12   4   6     1330.81     1430.07     88.16 o 
  14   4   6      944.08      773.28     62.07 o 
  16   4   6     2899.10     2812.18    112.73 o 
  18   4   6     1671.45     1819.59     93.71 o 
  20   4   6      300.65      259.80     64.15 o 
  22   4   6     2127.30     2036.44    142.61 o 
   0   6   6     5880.51     5907.49    174.22 o 
   2   6   6    12423.83    11567.46    173.08 o 
   4   6   6     3616.79     3565.53     72.49 o 
   6   6   6    15866.38    15283.35    215.30 o 
   8   6   6     1966.86     2070.66     69.99 o 
  10   6   6     6887.71     6815.23    177.42 o 
  12   6   6     1099.97     1267.50    112.66 o 
  14   6   6     2268.17     2458.16    102.36 o 
  16   6   6     1565.98     1415.71     99.39 o 
  18   6   6     2700.64     2630.77    113.37 o 
  20   6   6      230.15      206.20     46.10 o 
  22   6   6     1648.47     1785.40    109.76 o 
   2   8   6     2204.08     2326.26     58.31 o 
   4   8   6     6973.29     7546.08    130.77 o 
   6   8   6     4189.62     4693.87     85.50 o 
   8   8   6     2376.65     1942.16     65.26 o 
  10   8   6     3450.21     3208.29    190.14 o 
  12   8   6     1050.77      888.31     69.14 o 
  14   8   6     5011.62     4697.23    158.07 o 
  16   8   6     2037.24     1940.68     95.14 o 
  18   8   6      475.08      425.95     81.24 o 
  20   8   6      813.62      863.58     72.06 o 
  22   8   6       17.26       66.36     41.06 o 
   0  10   6     4905.49     5712.44    144.60 o 
   2  10   6     1659.31     1698.65     66.95 o 
   4  10   6      440.26      461.12     27.64 o 
   6  10   6    15732.34    15009.30    203.34 o 
   8  10   6     2656.02     2765.36    110.67 o 
  10  10   6    12135.46    11457.23    599.82 o 
  12  10   6     3999.18     4113.53    134.57 o 
  14  10   6      838.20      715.99     61.54 o 
  16  10   6      281.47      264.10     46.46 o 
  18  10   6     4199.86     3994.03    163.35 o 
  20  10   6      151.73       83.67     40.95 o 
  22  10   6      802.68      767.95     73.03 o 
   2  12   6     8809.53     8604.53    140.65 o 
   4  12   6     1818.56     1769.36     74.99 o 
   6  12   6     2783.91     3262.27     82.52 o 
   8  12   6      326.26      394.40     45.27 o 
  10  12   6     3859.76     3851.46    100.98 o 
  12  12   6      590.28      638.98     58.56 o 
  14  12   6     3070.90     3007.73    116.19 o 
  16  12   6      362.04      431.08     54.45 o 
  18  12   6      558.82      591.74     62.21 o 
  20  12   6      930.36      873.83     71.30 o 
  22  12   6       95.01      111.07     44.57 o 
   0  14   6     4956.23     4860.52    132.87 o 
   2  14   6     5740.93     5426.57    101.96 o 
   4  14   6     1118.31     1091.25     40.61 o 
   6  14   6    17990.79    17517.25    271.65 o 
   8  14   6     4828.91     4547.97    126.03 o 
  10  14   6     1712.44     1658.38     65.42 o 
  12  14   6      663.80      701.68     59.79 o 
  14  14   6     1510.67     1396.21     83.25 o 
  16  14   6       90.00      100.73     37.89 o 
  18  14   6     1477.50     1351.04     84.23 o 
  20  14   6       60.04       30.92     37.01 o 
  22  14   6     1045.18     1249.91     87.84 o 
   2  16   6     6051.09     5769.54    105.47 o 
   4  16   6      230.29      259.47     24.06 o 
   6  16   6     1188.21     1223.55     60.08 o 
   8  16   6     1400.76     1189.34     59.06 o 
  10  16   6     4807.45     4419.33    115.03 o 
  12  16   6      470.14      543.17     56.82 o 
  14  16   6     2610.68     2733.24    113.74 o 
  16  16   6     1147.97      893.97     71.11 o 
  18  16   6       86.19       58.04     55.85 o 
  20  16   6       33.88       -4.43     36.82 o 
   0  18   6     1550.50     1786.49     79.36 o 
   2  18   6     3205.62     3351.31     76.08 o 
   4  18   6     2207.70     2437.24     84.47 o 
   6  18   6     2747.16     2804.08     77.81 o 
   8  18   6     1000.78      695.91     56.56 o 
  10  18   6     5460.56     5337.17    131.29 o 
  12  18   6     2355.75     2191.14    101.99 o 
  14  18   6     2289.99     2366.86    107.47 o 
  16  18   6     1073.25     1302.09     84.04 o 
  18  18   6     1564.04     1661.36     97.99 o 
  20  18   6      409.16      490.78     63.53 o 
   2  20   6     2524.95     2491.14     65.22 o 
   4  20   6     1390.94     1518.23     58.15 o 
   6  20   6     1765.79     1985.60     66.25 o 
   8  20   6     4039.89     4241.36    118.43 o 
  10  20   6     2211.56     2518.76     87.49 o 
  12  20   6     1051.84      897.00     90.23 o 
  14  20   6     2536.06     2414.26    110.22 o 
  16  20   6     1007.80      918.31     74.34 o 
  18  20   6      477.86      532.86     65.43 o 
  20  20   6      388.55      353.82     56.68 o 
   0  22   6    11298.51    11707.35    261.17 o 
   2  22   6     9712.52     9378.21    176.95 o 
   4  22   6     5524.67     4732.41    112.62 o 
   6  22   6     2831.58     2496.66     79.49 o 
   8  22   6      116.13      146.23     31.69 o 
  10  22   6      119.77       82.34     29.17 o 
  12  22   6     4162.05     4204.20    147.30 o 
  14  22   6      736.17      688.17     67.81 o 
  16  22   6     1628.11     1886.30    133.96 o 
  18  22   6     1056.25      951.66     79.06 o 
   2  24   6      922.58      837.49     48.54 o 
   4  24   6     3341.42     3920.54    110.34 o 
   6  24   6     6168.41     6341.05    137.79 o 
   8  24   6      823.70      743.38     54.36 o 
  10  24   6      151.04      108.56     32.29 o 
  12  24   6      188.22      268.61     50.57 o 
  14  24   6     1056.56     1246.46     88.93 o 
  16  24   6      887.77     1023.18     83.14 o 
  18  24   6      845.97      956.86     84.03 o 
   0  26   6    20580.04    19127.49    395.80 o 
   2  26   6     1940.87     1958.91     72.56 o 
   4  26   6    11658.16    12289.19    233.12 o 
   6  26   6      812.56      918.38     53.53 o 
   8  26   6     2067.78     2102.40     88.23 o 
  10  26   6      172.62      151.27     37.56 o 
  12  26   6     3735.12     3589.66    138.08 o 
  14  26   6      873.56      825.18    112.69 o 
  16  26   6     2194.70     2098.73    112.91 o 
   2  28   6     4726.20     4627.95    138.85 o 
   4  28   6      415.07      314.70     38.71 o 
   6  28   6      573.49      550.76     45.63 o 
   8  28   6     3005.37     3283.94    111.17 o 
  10  28   6      499.45      589.78     54.82 o 
  12  28   6      836.18     1153.49     86.24 o 
  14  28   6      426.26      390.28     60.21 o 
  16  28   6     1044.39     1235.90     95.76 o 
   0  30   6     9930.18    11100.81    443.11 o 
   2  30   6     1028.74     1228.29     62.58 o 
   4  30   6     5258.49     5523.58    136.66 o 
   6  30   6     4784.23     4282.34    186.73 o 
   8  30   6      782.54      714.86     61.15 o 
  10  30   6     1758.93     1900.69     92.42 o 
  12  30   6     7780.96     8176.33    228.11 o 
  14  30   6       96.75      145.44     50.40 o 
   2  32   6      490.22      434.24     50.32 o 
   4  32   6     1494.33     1465.34     72.23 o 
   6  32   6      920.60     1131.03     81.37 o 
   8  32   6     1946.57     2204.72     99.85 o 
  10  32   6     1695.18     1883.63     96.03 o 
  12  32   6      335.07      168.75     51.86 o 
  14  32   6      867.86      934.44    125.41 o 
   0  34   6     3565.51     3665.50    184.00 o 
   2  34   6       94.84       87.74     38.22 o 
   4  34   6     3083.31     2858.24    137.42 o 
   6  34   6     4172.48     4818.13    148.58 o 
   8  34   6     1574.21     1839.19     93.85 o 
  10  34   6     2441.09     2765.20    115.75 o 
  12  34   6      945.52      841.34     86.74 o 
   2  36   6      944.25     1172.86     79.82 o 
   4  36   6     1974.59     2540.90    111.71 o 
   6  36   6       52.97       53.39     35.09 o 
   8  36   6     1248.79     1145.92     78.98 o 
   0  38   6     1674.29     1929.54    146.57 o 
   2  38   6     2727.70     3226.65    165.33 o 
   4  38   6      331.38      526.11     63.98 o 
   6  38   6     1108.62     1177.61     97.20 o 
   1   1   7     1986.19     1721.91     56.02 o 
   3   1   7     3056.84     2904.74     68.99 o 
   5   1   7     4470.54     4156.19    174.14 o 
   7   1   7     4291.69     3973.65    185.32 o 
   9   1   7     2093.06     2288.88     97.73 o 
  11   1   7     2681.42     2395.50    101.69 o 
  13   1   7      146.31      153.47     48.63 o 
  15   1   7      606.93      673.38     64.07 o 
  17   1   7      784.45      939.27     75.15 o 
  19   1   7     1819.46     1702.40     98.89 o 
  21   1   7      555.22      598.15     70.87 o 
   1   3   7     5534.81     5222.57     97.90 o 
   3   3   7     1012.23      907.55     38.63 o 
   5   3   7     6673.95     6709.25    134.64 o 
   7   3   7      628.49      602.49     37.58 o 
   9   3   7     4086.07     3734.06    138.29 o 
  11   3   7     1259.44     1292.87     78.84 o 
  13   3   7     1146.90     1173.82     80.38 o 
  15   3   7     3069.30     2917.78    122.34 o 
  17   3   7      126.33       74.33     41.76 o 
  19   3   7      879.94      892.22    106.31 o 
  21   3   7      291.40      332.54     62.23 o 
   1   5   7     5429.21     5335.63    103.83 o 
   3   5   7     5023.19     4731.41     99.93 o 
   5   5   7    11077.52    11207.59    186.56 o 
   7   5   7     5292.97     5510.04    115.44 o 
   9   5   7    10102.02     9437.95    223.50 o 
  11   5   7     3778.12     3326.13    131.74 o 
  13   5   7      549.85      588.20     59.84 o 
  15   5   7     2806.89     2756.44    117.61 o 
  17   5   7      789.75      710.72     91.61 o 
  19   5   7     2430.06     2544.19    117.96 o 
  21   5   7      494.46      534.54     67.97 o 
   1   7   7     9433.55     8577.54    142.06 o 
   3   7   7     5340.26     5147.77     97.15 o 
   5   7   7     3687.70     3530.89     89.28 o 
   7   7   7     2533.05     2501.24     85.69 o 
   9   7   7     3046.13     3042.31    121.86 o 
  11   7   7     1363.87     1372.24     79.38 o 
  13   7   7     7397.09     6836.22    189.46 o 
  15   7   7     4306.03     4509.99    149.91 o 
  17   7   7      755.27      725.96     68.46 o 
  19   7   7     1491.98     1447.14     91.66 o 
  21   7   7      494.80      608.97     69.31 o 
   1   9   7     8281.84     7793.98    135.42 o 
   3   9   7    11933.50    11963.58    182.44 o 
   5   9   7     5654.05     5357.60    107.66 o 
   7   9   7    11631.95    11318.79    328.89 o 
   9   9   7      526.97      450.70     64.82 o 
  11   9   7     2770.61     2756.21    111.71 o 
  13   9   7      405.68      579.75     60.10 o 
  15   9   7     1324.26     1510.41     88.13 o 
  17   9   7     2627.22     2524.26    115.35 o 
  19   9   7     2055.94     2110.14    110.90 o 
  21   9   7     1218.70     1067.39     84.25 o 
   1  11   7     9118.17     9130.12    152.19 o 
   3  11   7     9652.48     9336.20    151.58 o 
   5  11   7    12446.21    12245.75    202.98 o 
   7  11   7     2875.50     2466.49    121.50 o 
   9  11   7     4393.52     3760.82    167.67 o 
  11  11   7     4446.66     3779.32    158.16 o 
  13  11   7      914.96      744.53     66.25 o 
  15  11   7     3141.07     2940.57    123.75 o 
  17  11   7     2154.25     2314.31    110.05 o 
  19  11   7     4647.92     4885.02    311.64 o 
  21  11   7     1229.20     1035.79     84.42 o 
   1  13   7     1501.23     1424.14     49.23 o 
   3  13   7     2777.97     2498.24     99.27 o 
   5  13   7      831.12      903.41     55.76 o 
   7  13   7     1932.49     2152.38     75.78 o 
   9  13   7     6109.41     6199.03    180.39 o 
  11  13   7     2992.79     2709.27    110.81 o 
  13  13   7     2046.26     1686.65     91.16 o 
  15  13   7     2976.02     2945.36    122.48 o 
  17  13   7      199.97      176.77     46.40 o 
  19  13   7     1196.96     1440.92     93.01 o 
  21  13   7     1103.70     1143.51     89.07 o 
   1  15   7     5586.42     5731.51    109.34 o 
   3  15   7     8179.67     7604.57    132.97 o 
   5  15   7     8301.99     7875.85    147.81 o 
   7  15   7     4699.64     4529.63    165.59 o 
   9  15   7     4678.77     4707.08    118.75 o 
  11  15   7      856.88      865.51     67.69 o 
  13  15   7     1462.91     1284.00    120.88 o 
  15  15   7     2606.41     2464.66    114.71 o 
  17  15   7     1305.00     1300.27     87.95 o 
  19  15   7     1570.80     1482.99     95.53 o 
   1  17   7      352.06      350.25     28.55 o 
   3  17   7      539.35      591.69     38.28 o 
   5  17   7     3174.84     2838.82    127.00 o 
   7  17   7     2322.06     2440.48     86.47 o 
   9  17   7     1589.56     1390.96     65.49 o 
  11  17   7      168.41      193.61     43.55 o 
  13  17   7      414.51      384.32     62.78 o 
  15  17   7      364.31      190.56     69.14 o 
  17  17   7     1344.54     1041.24     82.12 o 
  19  17   7      398.99      514.12     65.92 o 
   1  19   7       61.84       49.31     20.00 o 
   3  19   7     2528.07     2593.54     76.72 o 
   5  19   7     1536.99     1584.51     60.61 o 
   7  19   7     3972.53     3916.79    113.61 o 
   9  19   7     1255.76     1121.43     61.35 o 
  11  19   7     1386.04     1289.66     81.16 o 
  13  19   7      812.68      849.02     73.93 o 
  15  19   7      153.58      137.21     42.93 o 
  17  19   7     1159.80     1137.98     86.33 o 
  19  19   7     1205.83     1334.89     93.69 o 
   1  21   7     2016.71     1737.86     76.78 o 
   3  21   7     1996.92     2159.30     81.80 o 
   5  21   7      927.79     1003.14     78.73 o 
   7  21   7     5007.11     5593.47    191.21 o 
   9  21   7     1778.38     1584.48    104.39 o 
  11  21   7     2507.02     2426.39    109.33 o 
  13  21   7       39.68       56.49     38.15 o 
  15  21   7      184.45      164.27     52.61 o 
  17  21   7      732.88      989.68     97.66 o 
   1  23   7     2240.46     2211.65     74.37 o 
   3  23   7     1413.82     1313.12     58.78 o 
   5  23   7     1129.12     1140.66     56.09 o 
   7  23   7      810.19      748.65     54.51 o 
   9  23   7      620.10      847.15     64.82 o 
  11  23   7     2012.72     2056.71    105.38 o 
  13  23   7      471.69      388.90     57.22 o 
  15  23   7      458.28      470.44     76.92 o 
  17  23   7      169.82      260.24     70.07 o 
   1  25   7     1285.08     1446.56     70.31 o 
   3  25   7     1172.06     1297.37     60.33 o 
   5  25   7     8007.12     7809.29    160.64 o 
   7  25   7     3131.76     3186.18    109.43 o 
   9  25   7      417.82      493.15     51.13 o 
  11  25   7     3005.52     2679.50    137.42 o 
  13  25   7      174.86      172.81     48.40 o 
  15  25   7       52.41       60.51     41.66 o 
  17  25   7      463.01      472.28     67.69 o 
   1  27   7     2674.37     2441.33     94.13 o 
   3  27   7     2850.37     3007.94     92.44 o 
   5  27   7      647.81      616.14     68.20 o 
   7  27   7      371.00      484.28     51.55 o 
   9  27   7     2262.73     2022.21     92.42 o 
  11  27   7      544.04      510.38     72.60 o 
  13  27   7     1046.88     1086.14    155.38 o 
  15  27   7      591.22      812.57     80.35 o 
   1  29   7     1865.56     1682.06     82.57 o 
   3  29   7      656.59      513.12     50.81 o 
   5  29   7     1909.70     2031.36     80.88 o 
   7  29   7     2314.12     2408.94     99.37 o 
   9  29   7     2515.85     2644.08    105.47 o 
  11  29   7        7.65       11.30     37.99 o 
  13  29   7       75.91       85.80     44.69 o 
   1  31   7     2491.36     2416.10     99.46 o 
   3  31   7     1567.59     1448.76     80.51 o 
   5  31   7      482.03      557.68     56.55 o 
   7  31   7      113.69      211.79     42.61 o 
   9  31   7      802.80      873.01     68.12 o 
  11  31   7     1674.19     1985.96    118.59 o 
   1  33   7      404.59      343.11     52.72 o 
   3  33   7       82.66      163.30     41.48 o 
   5  33   7      882.24      756.79    108.13 o 
   7  33   7      187.77      226.38     44.97 o 
   9  33   7      220.35      230.21     49.59 o 
  11  33   7      332.63      574.84    119.76 o 
   1  35   7     1830.31     1781.52    163.35 o 
   3  35   7     1597.09     1908.17     96.24 o 
   5  35   7      149.59      160.37     50.41 o 
   7  35   7      577.62      842.14     69.41 o 
   1  37   7      127.46      127.36     46.67 o 
   3  37   7      203.78      251.82     49.33 o 
   0   0   8    35640.44    31316.95   3134.70 o 
   4   0   8    15843.82    15227.05    627.38 o 
   8   0   8      555.39      710.57     89.26 o 
  12   0   8     4417.95     3924.29    195.65 o 
  16   0   8      592.27      596.03     97.83 o 
  20   0   8     1518.41     1392.76    140.19 o 
   2   2   8     3227.96     3005.24     72.61 o 
   4   2   8    11361.08    10528.70    271.59 o 
   6   2   8     2762.14     2681.60     73.16 o 
   8   2   8    10718.22     9629.32    251.82 o 
  10   2   8     2616.28     2212.77    121.86 o 
  12   2   8     1239.28     1116.37    111.60 o 
  14   2   8      464.24      536.89     62.57 o 
  16   2   8      549.80      627.13     68.56 o 
  18   2   8       58.51       14.32     38.21 o 
  20   2   8     1416.36     1490.95    112.37 o 
   0   4   8    16328.22    15419.61    302.41 o 
   2   4   8      809.28      730.42     40.52 o 
   4   4   8     3277.40     2964.23     82.10 o 
   6   4   8      549.37      580.70     35.64 o 
   8   4   8     2367.08     2041.24     97.44 o 
  10   4   8     3879.74     3551.13    133.10 o 
  12   4   8      524.77      630.22     63.66 o 
  14   4   8     1509.88     1489.21    121.86 o 
  16   4   8     1809.51     1976.36    181.60 o 
  18   4   8     1079.54     1056.41     83.29 o 
  20   4   8       70.29       57.00     62.23 o 
   2   6   8    13035.65    13021.84    200.22 o 
   4   6   8     1261.49     1209.48     47.51 o 
   6   6   8     1307.58     1125.69     48.02 o 
   8   6   8     9163.74     8833.44    217.62 o 
  10   6   8     1046.10     1048.95     74.26 o 
  12   6   8     3788.06     3345.63    130.34 o 
  14   6   8     2846.61     2593.02    139.08 o 
  16   6   8      839.90      644.09     68.73 o 
  18   6   8      172.51      210.18     53.98 o 
  20   6   8     1755.49     1895.77    114.09 o 
   0   8   8     8525.43     8290.64    206.14 o 
   2   8   8     2385.65     2193.62     65.15 o 
   4   8   8     1700.92     1515.34     53.37 o 
   6   8   8    14784.48    13636.92    397.10 o 
   8   8   8     2848.78     2878.45    194.46 o 
  10   8   8      341.17      332.98     49.62 o 
  12   8   8     1097.11      981.21     74.14 o 
  14   8   8      677.38      589.82     64.82 o 
  16   8   8      768.73      856.34     76.52 o 
  18   8   8      514.99      379.36     61.24 o 
  20   8   8      460.86      370.20     63.48 o 
   2  10   8    10822.65    10033.49    165.92 o 
   4  10   8    27981.70    26387.83    342.49 o 
   6  10   8     1683.89     1383.12     63.91 o 
   8  10   8     6351.64     5879.01    214.34 o 
  10  10   8     1445.81     1441.44    150.39 o 
  12  10   8      667.06      778.86    106.31 o 
  14  10   8       42.96       44.23     38.18 o 
  16  10   8       77.28       22.78     37.37 o 
  18  10   8      259.55      366.31     66.25 o 
  20  10   8     2189.05     2462.44    123.80 o 
   0  12   8    16578.11    15979.79    335.29 o 
   2  12   8     3323.20     3108.92     92.56 o 
   4  12   8     1150.29      988.62     48.76 o 
   6  12   8     1894.70     1937.98    106.97 o 
   8  12   8     4564.25     4138.55    182.98 o 
  10  12   8     6646.54     6046.40    179.42 o 
  12  12   8     1375.91     1449.16     89.76 o 
  14  12   8       92.12       84.31     40.21 o 
  16  12   8      776.44      716.17     71.25 o 
  18  12   8       32.19        8.48     40.37 o 
  20  12   8      609.99      697.17     77.55 o 
   2  14   8      856.42      772.96     40.26 o 
   4  14   8    12133.70    12262.24    212.00 o 
   6  14   8     1911.98     1842.25     82.24 o 
   8  14   8     8544.92     7771.41    218.66 o 
  10  14   8      541.00      554.62     61.24 o 
  12  14   8      789.92      755.05     69.43 o 
  14  14   8     2061.90     2211.75    109.65 o 
  16  14   8      662.36      652.96     70.93 o 
  18  14   8      162.97      190.50     50.90 o 
   0  16   8     2037.52     1783.04    123.88 o 
   2  16   8      470.53      404.95     44.09 o 
   4  16   8     3311.98     3539.00    170.67 o 
   6  16   8     2621.49     2335.66     85.79 o 
   8  16   8      568.07      524.18     60.80 o 
  10  16   8     2703.71     2644.09    117.54 o 
  12  16   8     2105.61     2008.58    105.62 o 
  14  16   8     2626.21     2812.80    126.33 o 
  16  16   8     1356.11     1433.18     95.74 o 
  18  16   8       47.45       53.76     41.75 o 
   2  18   8     1837.05     1680.72     62.08 o 
   4  18   8     2773.87     2628.76     88.02 o 
   6  18   8     1043.36      997.67     60.06 o 
   8  18   8     2336.07     2412.71     87.88 o 
  10  18   8     2372.63     2411.16    172.28 o 
  12  18   8     1277.82     1285.67    128.78 o 
  14  18   8      824.53      970.63     81.24 o 
  16  18   8        3.82        5.66     51.86 o 
  18  18   8      871.29      739.57     78.64 o 
   0  20   8    10469.89    10567.07    347.30 o 
   2  20   8     1747.90     1449.31     61.07 o 
   4  20   8      594.73      481.48     40.21 o 
   6  20   8     1410.47     1325.12     69.15 o 
   8  20   8       21.56      -11.62     23.49 o 
  10  20   8      303.13      370.55     55.53 o 
  12  20   8      429.83      616.85     66.48 o 
  14  20   8      831.50     1023.43     83.52 o 
  16  20   8     2018.60     2012.76    114.18 o 
   2  22   8     1864.52     2107.61     97.02 o 
   4  22   8     3032.94     3080.35     91.28 o 
   6  22   8      142.49      125.95     33.83 o 
   8  22   8     2110.17     2052.22     86.40 o 
  10  22   8     1407.92     1570.03     95.51 o 
  12  22   8      689.25      656.80     69.80 o 
  14  22   8     1485.14     1417.90    143.98 o 
  16  22   8      530.40      582.04     71.37 o 
   0  24   8     3105.52     2922.78    139.53 o 
   2  24   8      345.60      242.68     57.04 o 
   4  24   8     1405.20     1359.56     64.40 o 
   6  24   8     1009.39     1204.29     84.91 o 
   8  24   8      117.58      150.51     37.45 o 
  10  24   8      756.16      825.64    121.00 o 
  12  24   8      375.08      399.15     61.63 o 
  14  24   8      106.24      124.84     48.93 o 
   2  26   8     1538.79     1609.25     76.88 o 
   4  26   8     1839.16     1934.54     75.42 o 
   6  26   8      156.57      159.27     37.85 o 
   8  26   8     1357.20     1202.75     74.20 o 
  10  26   8      934.61      982.35     81.38 o 
  12  26   8      411.14      356.98     62.43 o 
  14  26   8     1523.99     1659.93    123.59 o 
   0  28   8      642.12      609.49     80.11 o 
   2  28   8      654.48      660.68     56.77 o 
   4  28   8      306.29      252.05     48.42 o 
   6  28   8      940.32     1117.07    116.77 o 
   8  28   8      219.31      285.86     47.01 o 
  10  28   8      577.90      605.93     70.92 o 
  12  28   8      138.02      107.09     47.54 o 
   2  30   8     2641.39     3062.24    182.36 o 
   4  30   8      876.08      911.15     76.50 o 
   6  30   8      235.94      201.43     67.17 o 
   8  30   8     1625.81     1847.45     93.00 o 
  10  30   8     1215.97     1227.79     93.90 o 
   0  32   8      271.58      351.21     67.75 o 
   2  32   8      795.37      782.55     63.47 o 
   4  32   8       68.08       81.39     51.65 o 
   6  32   8     1948.08     2091.37    142.92 o 
   8  32   8       22.76      125.32     41.27 o 
   2  34   8     1042.97     1056.14     74.12 o 
   4  34   8     1477.61     1764.73    164.73 o 
   6  34   8      294.30      404.15     64.52 o 
   1   1   9    14936.16    14270.06    340.62 o 
   3   1   9    11480.36    11189.94    288.56 o 
   5   1   9     1547.77     1380.97     55.73 o 
   7   1   9     8748.93     7928.25    268.79 o 
   9   1   9      705.70      555.39     61.96 o 
  11   1   9       13.45        9.35     34.55 o 
  13   1   9     3734.35     3465.52    139.99 o 
  15   1   9      737.31      600.99     69.31 o 
  17   1   9     2703.80     2380.73    124.90 o 
  19   1   9     1563.76     1545.51    106.33 o 
   1   3   9     1721.64     1626.79     76.77 o 
   3   3   9    27533.71    25944.84    363.82 o 
   5   3   9     7005.28     7222.43    238.69 o 
   7   3   9     2069.61     2241.37    104.07 o 
   9   3   9     1159.82     1031.19     76.52 o 
  11   3   9     1832.97     1781.52    105.44 o 
  13   3   9     1048.05      757.85     73.66 o 
  15   3   9      440.63      603.34     68.73 o 
  17   3   9     2719.53     3110.72    137.96 o 
  19   3   9     1392.36     1406.27    101.58 o 
   1   5   9     6010.64     5433.60    106.97 o 
   3   5   9     2043.95     2045.79     65.57 o 
   5   5   9      714.25      834.57     64.45 o 
   7   5   9     3061.28     2838.98    116.79 o 
   9   5   9     7542.11     6706.54    250.64 o 
  11   5   9      745.02      870.18     73.42 o 
  13   5   9     4107.98     4062.45    149.58 o 
  15   5   9     1039.70     1216.47    112.09 o 
  17   5   9      501.70      610.08     82.11 o 
  19   5   9      808.88      909.49     86.94 o 
   1   7   9    11879.71    11763.40    184.18 o 
   3   7   9     1030.40     1114.05     66.02 o 
   5   7   9     2856.21     2892.88    132.54 o 
   7   7   9     6936.68     6242.92    179.80 o 
   9   7   9     2929.65     3089.54    222.99 o 
  11   7   9     3530.72     3297.83    168.62 o 
  13   7   9     1164.31     1514.38     95.09 o 
  15   7   9      714.71      627.79     71.55 o 
  17   7   9      896.53      746.71     79.55 o 
  19   7   9     1292.64     1255.74     99.74 o 
   1   9   9     2166.68     2271.65     85.81 o 
   3   9   9     7268.11     6660.45    154.25 o 
   5   9   9     3319.65     3316.34    135.41 o 
   7   9   9      177.17      128.42     47.54 o 
   9   9   9      280.60      242.69     46.37 o 
  11   9   9      330.67      417.81     58.15 o 
  13   9   9      988.89      757.11     73.21 o 
  15   9   9     1336.32     1309.80    188.41 o 
  17   9   9     1509.49     1422.81    100.07 o 
   1  11   9     4524.05     4444.97    100.52 o 
   3  11   9     3829.88     3552.40    110.92 o 
   5  11   9     2090.01     2095.73    120.36 o 
   7  11   9     5604.51     5421.82    175.47 o 
   9  11   9      114.10      141.36     41.03 o 
  11  11   9      806.77      976.21     79.28 o 
  13  11   9      552.06      507.62     63.89 o 
  15  11   9      918.35     1070.94    137.68 o 
  17  11   9     1179.46     1187.93    123.59 o 
   1  13   9     5260.37     4770.15    104.64 o 
   3  13   9       26.20       27.94     20.96 o 
   5  13   9     2379.84     2748.38     92.18 o 
   7  13   9     1446.78     1515.72     88.58 o 
   9  13   9      383.50      320.36     51.67 o 
  11  13   9     2245.67     2300.19    110.44 o 
  13  13   9      354.20      419.46     61.60 o 
  15  13   9      195.41      425.90     70.01 o 
  17  13   9      565.50      657.39     88.53 o 
   1  15   9      916.84      963.86     65.29 o 
   3  15   9      806.09      927.44     59.95 o 
   5  15   9      682.09      608.22     66.72 o 
   7  15   9      200.10      228.53     46.37 o 
   9  15   9     1489.72     1483.52    133.96 o 
  11  15   9     1578.12     1713.89    101.18 o 
  13  15   9      935.41     1078.28     84.84 o 
  15  15   9      881.36     1024.87     87.39 o 
  17  15   9      769.08      930.82     87.73 o 
   1  17   9      616.79      743.72     50.18 o 
   3  17   9      586.08      769.42     46.97 o 
   5  17   9     3115.31     3296.61    157.30 o 
   7  17   9     1473.96     1451.85     88.33 o 
   9  17   9      502.46      475.99     59.81 o 
  11  17   9      513.30      475.52     61.30 o 
  13  17   9     1521.46     1746.01    244.59 o 
  15  17   9       24.25        6.05     39.13 o 
   1  19   9     3228.47     3005.42     95.74 o 
   3  19   9      125.75      114.25     29.39 o 
   5  19   9       85.83       81.18     31.45 o 
   7  19   9     1289.76     1302.85    103.58 o 
   9  19   9     1054.03     1090.27    113.36 o 
  11  19   9      125.07       88.00     44.25 o 
  13  19   9     1138.53     1006.22     84.82 o 
  15  19   9      332.14      225.05     58.78 o 
   1  21   9       74.74       69.65     28.32 o 
   3  21   9     3128.19     3158.42     97.33 o 
   5  21   9     3173.22     2821.73    114.55 o 
   7  21   9      100.85      130.31     35.97 o 
   9  21   9      619.39      705.23     76.92 o 
  11  21   9       98.95       83.11     41.66 o 
  13  21   9      441.41      497.45     67.52 o 
  15  21   9      107.28      201.62     55.73 o 
   1  23   9     1976.58     2065.70     82.22 o 
   3  23   9      974.18     1028.33     61.32 o 
   5  23   9      505.51      458.11     50.05 o 
   7  23   9      324.43      302.99     43.70 o 
   9  23   9      629.70      637.91     75.19 o 
  11  23   9      549.46      597.67     71.33 o 
  13  23   9      607.32      699.75     77.01 o 
   1  25   9      207.57      212.55     38.75 o 
   3  25   9      280.06      300.38     49.47 o 
   5  25   9     1087.43     1380.21     75.60 o 
   7  25   9      899.98     1050.52    104.47 o 
   9  25   9      620.46      564.26     78.65 o 
  11  25   9       30.00       37.79     42.42 o 
   1  27   9     1706.10     1598.51     80.75 o 
   3  27   9      323.34      573.36     61.01 o 
   5  27   9      124.03      248.15     46.93 o 
   7  27   9      400.57      551.59     57.23 o 
   9  27   9      133.93      193.08     50.22 o 
  11  27   9      285.29      204.84     54.83 o 
   1  29   9      328.84      400.83     50.77 o 
   3  29   9      520.79      439.59     64.34 o 
   5  29   9     1062.19     1074.53     82.39 o 
   7  29   9      101.33       34.00     36.76 o 
   9  29   9      927.77     1185.78    124.50 o 
   1  31   9     1384.12     1789.11    150.39 o 
   3  31   9      151.88       40.69     37.71 o 
   5  31   9      525.56      493.02     65.50 o 
   2   0  10     4608.38     4295.07    177.18 o 
   6   0  10      788.79      745.06     97.83 o 
  10   0  10      246.94      259.40     73.81 o 
  14   0  10     3996.11     3772.41    425.15 o 
   0   2  10      987.79     1048.52    102.85 o 
   2   2  10     1732.89     1592.03     61.88 o 
   4   2  10      126.19      118.20     30.52 o 
   6   2  10     3630.06     3419.73    121.59 o 
   8   2  10     1678.18     1819.10    100.99 o 
  10   2  10     1689.36     1583.10    124.87 o 
  12   2  10      897.86      839.57     89.89 o 
  14   2  10      896.86      907.23     93.34 o 
  16   2  10      144.58       63.98    103.71 o 
   2   4  10     2933.05     2652.94     75.00 o 
   4   4  10     1038.83     1093.14     72.70 o 
   6   4  10     1608.78     1634.04     91.74 o 
   8   4  10     1027.68      968.62    100.26 o 
  10   4  10     1785.14     1744.46    117.84 o 
  12   4  10       94.35      157.12     47.47 o 
  14   4  10     1707.39     1804.72    108.32 o 
  16   4  10      465.86      401.74     65.35 o 
   0   6  10     1174.26     1278.30     79.55 o 
   2   6  10     2291.74     2319.39     70.50 o 
   4   6  10      608.54      647.62     51.07 o 
   6   6  10     3038.53     2819.16    117.89 o 
   8   6  10      744.07      756.13     70.30 o 
  10   6  10      736.11      800.10     94.41 o 
  12   6  10       79.11       24.18     40.27 o 
  14   6  10      234.55       41.00     49.26 o 
  16   6  10      101.40      107.97     51.67 o 
   2   8  10     4364.89     4303.40    186.72 o 
   4   8  10     1639.88     1608.71     73.44 o 
   6   8  10      550.81      403.56     54.64 o 
   8   8  10      580.46      535.14     73.69 o 
  10   8  10      281.35      297.09     53.80 o 
  12   8  10     1966.47     2112.67    354.51 o 
  14   8  10     2137.01     2107.71    119.83 o 
  16   8  10      410.55      457.77     67.57 o 
   0  10  10     1642.09     1699.14    109.75 o 
   2  10  10      219.50      335.37     36.07 o 
   4  10  10      100.72      129.06     33.86 o 
   6  10  10      329.90      351.44     79.51 o 
   8  10  10      275.06      333.85     53.15 o 
  10  10  10      369.30      361.87     59.65 o 
  12  10  10     1042.37     1300.21    123.35 o 
  14  10  10      326.44      219.73     63.09 o 
  16  10  10      489.06      641.49     78.25 o 
   2  12  10     5086.91     5021.77    122.29 o 
   4  12  10     1312.93     1289.31     67.16 o 
   6  12  10      312.41      266.15     55.22 o 
   8  12  10      649.21      793.60     70.06 o 
  10  12  10      290.00      296.17     70.94 o 
  12  12  10      207.76      222.54     53.09 o 
  14  12  10     1719.42     1740.98    117.98 o 
  16  12  10     1123.13     1255.75     96.77 o 
   0  14  10     2686.46     2796.75    129.09 o 
   2  14  10     1588.53     1567.91     65.84 o 
   4  14  10     1714.20     1607.21     81.79 o 
   6  14  10     1246.04     1308.46    111.49 o 
   8  14  10     1358.42     1467.98    101.99 o 
  10  14  10      124.58      133.04     46.75 o 
  12  14  10      950.47      938.97     82.18 o 
  14  14  10      669.42      786.16     81.61 o 
   2  16  10     6214.72     6616.38    148.53 o 
   4  16  10     1490.44     1603.84     75.86 o 
   6  16  10      226.52      284.60     50.70 o 
   8  16  10      600.77      563.28     65.37 o 
  10  16  10     2157.03     2545.19    123.49 o 
  12  16  10      232.28      388.77     63.11 o 
  14  16  10      421.82      350.02     62.61 o 
   0  18  10     3720.58     3527.24    293.41 o 
   2  18  10     1112.97     1351.06     67.77 o 
   4  18  10      199.89      188.45     37.49 o 
   6  18  10     3514.08     3592.60    288.67 o 
   8  18  10      183.69      388.38     59.67 o 
  10  18  10      964.36     1088.46     86.13 o 
  12  18  10      776.96      988.79    127.05 o 
  14  18  10      589.70      748.49    131.74 o 
   2  20  10     2867.04     3076.11    205.05 o 
   4  20  10      138.41      114.44     45.32 o 
   6  20  10       38.33        9.72     39.04 o 
   8  20  10      431.00      349.48     57.77 o 
  10  20  10       91.22      122.47     44.00 o 
  12  20  10      951.95     1164.96     92.58 o 
   0  22  10      797.28     1017.35     86.72 o 
   2  22  10     1111.09     1202.73     78.31 o 
   4  22  10      535.23      730.89     67.93 o 
   6  22  10     2187.27     2675.42    123.85 o 
   8  22  10       43.19        6.54     39.71 o 
  10  22  10      488.53      320.10     70.87 o 
   2  24  10     1465.91     1668.98    114.71 o 
   4  24  10     1528.66     1300.90     86.29 o 
   6  24  10      164.19      207.93     61.29 o 
   8  24  10      372.60      367.07     59.39 o 
  10  24  10      376.12      275.96     58.33 o 
   0  26  10     1367.01     2005.97    124.85 o 
   2  26  10      151.95      247.51     71.51 o 
   4  26  10      244.65      383.94     57.36 o 
   6  26  10      947.30      973.49    101.62 o 
   8  26  10      325.60      560.70    144.34 o 
   2  28  10     1097.20     1190.57     86.29 o 
   4  28  10      560.97      525.02     64.09 o 
   1   1  11      897.85      892.57     54.63 o 
   3   1  11     2559.52     2691.94    102.92 o 
   5   1  11      359.57      284.16     52.17 o 
   7   1  11      787.19      693.01     84.70 o 
   9   1  11      712.26      669.33     72.89 o 
  11   1  11      525.41      486.86     68.25 o 
  13   1  11      520.01      464.98    108.04 o 
  15   1  11      551.37      561.69     79.51 o 
   1   3  11     1979.09     2007.89     69.78 o 
   3   3  11     2963.90     2671.61    110.70 o 
   5   3  11      303.63      258.30     50.35 o 
   7   3  11     1715.66     1831.85    113.09 o 
   9   3  11      437.31      332.64     97.66 o 
  11   3  11      290.34      198.77     57.91 o 
  13   3  11      972.29     1180.01    126.19 o 
  15   3  11      426.91      419.97     71.03 o 
   1   5  11      875.94      948.30     50.27 o 
   3   5  11     1172.05     1170.86     65.24 o 
   5   5  11      796.72      782.84     78.32 o 
   7   5  11     1563.83     1611.02     99.60 o 
   9   5  11     1498.72     1426.81     97.44 o 
  11   5  11      562.56      592.48     70.80 o 
  13   5  11     1011.92     1206.14     96.94 o 
   1   7  11      756.81      812.36     49.15 o 
   3   7  11     2222.10     2298.34    111.87 o 
   5   7  11     1277.58     1281.91     81.79 o 
   7   7  11     1295.66     1554.78    121.72 o 
   9   7  11      648.16      675.27     73.31 o 
  11   7  11      202.53      204.74     54.16 o 
  13   7  11       70.27       71.09     46.11 o 
   1   9  11       83.93       50.00     26.27 o 
   3   9  11      653.53      657.16     52.19 o 
   5   9  11      553.70      462.84     60.01 o 
   7   9  11     1745.74     1963.83    107.52 o 
   9   9  11     1729.14     1662.24    104.65 o 
  11   9  11     2081.72     1767.37    109.90 o 
  13   9  11     2307.92     2596.25    181.33 o 
   1  11  11      558.00      522.65     51.58 o 
   3  11  11      861.20     1024.00     63.48 o 
   5  11  11       12.68       41.63     37.61 o 
   7  11  11      768.27      877.41     77.34 o 
   9  11  11      654.09      610.45     71.63 o 
  11  11  11      115.98      248.77     55.31 o 
  13  11  11      724.32      785.81     81.44 o 
   1  13  11      222.19      381.57     41.37 o 
   3  13  11     2201.38     2218.53    135.63 o 
   5  13  11      651.02      767.73     73.95 o 
   7  13  11     1228.55     1059.97     85.62 o 
   9  13  11     2073.62     1942.59    112.97 o 
  11  13  11      826.11      957.70    102.85 o 
  13  13  11     1290.58     1389.21    179.64 o 
   1  15  11      603.60      713.72     51.48 o 
   3  15  11      873.55      854.70     72.60 o 
   5  15  11       59.87       93.51     42.14 o 
   7  15  11       18.61       50.95     40.33 o 
   9  15  11      323.85      382.71     62.55 o 
  11  15  11       54.56       46.56     43.73 o 
   1  17  11      667.66      713.17     63.32 o 
   3  17  11     1769.51     2156.50    202.24 o 
   5  17  11      764.34      677.90     69.03 o 
   7  17  11     1655.39     1690.07    127.91 o 
   9  17  11     1876.30     2108.09    154.80 o 
  11  17  11      406.99      480.85     67.79 o 
   1  19  11     1516.84     1787.67    123.43 o 
   3  19  11      139.52      147.11     41.04 o 
   5  19  11      516.59      676.16     77.05 o 
   7  19  11      655.52      540.78     66.94 o 
   9  19  11      391.37      521.42     69.44 o 
   1  21  11      281.02      439.14     56.17 o 
   3  21  11     2278.34     2383.47    110.63 o 
   5  21  11      942.57     1447.15    108.74 o 
   7  21  11     1210.67     1702.72    106.86 o 
   1  23  11      510.45      660.68     65.69 o 
   3  23  11     1460.44     1750.52    119.49 o 
   5  23  11      371.82      240.37     63.09 o 
   1  25  11      499.27      733.70     85.43 o 
   0   0  12     7884.47     7696.65    298.32 o 
   4   0  12     1644.80     1769.64    144.82 o 
   8   0  12      628.77      730.43    131.74 o 
   2   2  12       49.21       33.71     38.83 o 
   4   2  12      580.18      462.48     64.37 o 
   6   2  12      226.23      253.32     60.84 o 
   8   2  12     1584.08     1390.64    100.64 o 
  10   2  12      101.35       89.90     50.78 o 
   0   4  12     3114.58     3532.98    147.00 o 
   2   4  12      200.26      195.57     47.20 o 
   4   4  12     1419.51     1385.88     95.09 o 
   6   4  12      425.40      412.17     61.21 o 
   8   4  12      147.76      136.00     51.22 o 
  10   4  12      417.34      509.04     94.21 o 
   2   6  12       47.58      -10.70     39.05 o 
   4   6  12      451.20      347.14     76.70 o 
   6   6  12       27.25       36.90     41.81 o 
   8   6  12     1292.60     1428.46    100.22 o 
  10   6  12      692.15      925.55     93.46 o 
   0   8  12     1706.03     1393.08    109.17 o 
   2   8  12      105.87      133.46     61.36 o 
   4   8  12     1799.92     2221.04    124.60 o 
   6   8  12      565.92      607.54     70.87 o 
   8   8  12      434.92      576.01    105.44 o 
  10   8  12      650.75      751.47     82.76 o 
   2  10  12      181.57      161.06     46.07 o 
   4  10  12     1524.43     1861.09    130.42 o 
   6  10  12      827.09     1028.10     84.97 o 
   8  10  12     2049.92     2401.49    184.96 o 
  10  10  12      562.87      507.37     93.34 o 
   0  12  12     3739.49     4053.50    221.55 o 
   2  12  12      338.15      205.92     53.55 o 
   4  12  12      271.19      243.19     65.79 o 
   6  12  12      272.07      132.10     65.79 o 
   8  12  12       69.42       67.70     49.60 o 
   2  14  12      368.00      356.47     59.59 o 
   4  14  12      799.92      641.91     98.51 o 
   6  14  12        6.39       30.49     43.73 o 
   8  14  12     1254.70     1699.52    110.45 o 
   0  16  12      318.01      178.11    149.70 o 
   2  16  12       13.53       16.94     35.97 o 
   4  16  12      915.83      838.85     86.37 o 
   6  16  12       78.23       26.14     47.30 o 
   2  18  12        9.91        5.85     35.65 o 
   4  18  12      273.01      432.72     73.77 o 
   1   1  13      443.66      354.37    114.40 o 
   3   1  13     1695.49     1634.12    119.44 o 
   5   1  13     1865.73     2440.74    145.01 o 
   1   3  13     1459.81     1315.44    100.02 o 
   3   3  13      165.74      175.77     53.55 o 
   5   3  13     1027.60      965.67     96.80 o 
   1   5  13     3291.37     3695.14    188.79 o 
   3   5  13      122.05      111.95     51.86 o 
   5   5  13      638.29      494.04     68.60 o 
   1   7  13      215.08      150.01     69.23 o 
   3   7  13      873.13      748.03    121.49 o 
   1   9  13      273.73      197.14     72.91 o 
   3   9  13     1174.27     1550.69    116.38 o 
                                                 
